# Supplementary material for: The de novo assembly of a European wild boar genome revealed unique patterns of chromosomal structural variations and segmental duplications
Source: Anim Genet. 2022 Mar 2;53(3):281–92. doi: 10.1111/age.13181 (PMC9314987; doi:10.1111/age.13181)
Supplement: Supplementary file 2 — Tables S1 and S2 [file AGE-53-281-s001.xlsx]

## Sheet: S1
RunID	SampleID	Origin
ERR173217.1	SAMEA1557401	France
ERR173215.1	SAMEA1557394	Netherland
ERR977376.1	SAMEA3497886	Italy
ERR544837.1	SAMEA2612514	Europe
ERR977369.1	SAMEA3497883	Greece
ERR544849.1	SAMEA2612526	Italy
ERR977370.1	SAMEA3497884	Near_east
SRR3745077.1	SAMN05362552	Spain
ERR977352	SAMEA3497877	Switherland
ERR977331.2	SAMEA3497870	Netherland
References	Samples	Mapping Rate(%)
duroc	Near_east	97.6398
wild	Near_east	97.452
berkshire	Near_east	96.6816
hampshire	Near_east	97.194
landrace	Near_east	96.9246
largewhite	Near_east	97.3341
pietrain	Near_east	96.9061

## Sheet: S2
Chromosome_Duroc11.1	Start	End	Chromosome_Wild	Start_W	End_W	SVs	Type
chr1	1	5434	wild_chr1	369974	375410	INV	-
chr1	232774	234442	wild_chr1	593373	593373	DEL	-
chr1	1243888	1246947	wild_chr1	1603157	1603157	DEL	-
chr1	1979042	1979042	wild_chr1	2343470	2344860	INS	-
chr1	2517365	2517365	wild_chr1	2879551	2881514	INS	-
chr1	3120324	3120324	wild_chr1	3485117	3489982	INS	-
chr1	3738203	3738203	wild_chr1	4109334	4110348	INS	-
chr1	6594006	6596037	wild_chr1	6970962	6970962	DEL	-
chr1	7304136	7306245	wild_chr1	7678704	7678704	DEL	-
chr1	9041767	9041767	wild_chr1	9411227	9412595	INS	-
chr1	9439203	9439203	wild_chr1	9811094	9812261	INS	-
chr1	5514641	5516426	wild_chr1	20220	22009	DUP	copygain
chr1	11279635	11279635	wild_chr1	11663376	11668188	INS	-
chr1	11366309	11374869	wild_chr1	11754232	11754232	DEL	-
chr1	13308965	13315803	wild_chr1	13683172	13683172	DEL	-
chr1	14369357	14371563	wild_chr1	14736130	14736130	DEL	-
chr1	14631233	14632252	wild_chr1	14995781	14995781	DEL	-
chr1	15581703	15582970	wild_chr1	24132	25399	DUP	copygain
chr1	15704926	15706514	wild_chr1	16057644	16059226	INV	-
chr1	15708037	15708036	wild_chr1	16060847	16062249	INS	-
chr1	18980966	18983477	wild_chr1	19334623	19334623	DEL	-
chr1	19827050	19828059	wild_chr1	140888	141930	DUP	copygain
chr1	20524607	20526699	wild_chr1	20865628	20867723	INV	-
chr1	21067903	21067903	wild_chr1	21406563	21408828	INS	-
chr1	21673909	21673909	wild_chr1	22004424	22005796	INS	-
chr1	23353736	23353736	wild_chr1	170166	171922	INS	-
chr1	24971073	24972287	wild_chr1	25189562	25190774	INV	-
chr1	25469145	25470397	wild_chr1	25687895	25687895	DEL	-
chr1	27274293	27276771	wild_chr1	27492525	27495002	DUP	copygain
chr1	27808138	27809702	wild_chr1	28026888	28026888	DEL	-
chr1	28437535	28442074	wild_chr1	28656447	28656447	DEL	-
chr1	28529356	28529356	wild_chr1	28744077	28751391	INS	-
chr1	31124913	31141426	wild_chr1	31311606	31328153	INV	-
chr1	34156991	34159166	wild_chr1	34352771	34354961	INV	-
chr1	34439493	34446092	wild_chr1	34635297	34635297	DEL	-
chr1	34627782	34629842	wild_chr1	34816634	34816634	DEL	-
chr1	34987554	34995602	wild_chr1	35178428	35178428	DEL	-
chr1	35207570	35207570	wild_chr1	35390653	35392373	INS	-
chr1	34965931	34967378	wild_chr1	35153145	35154588	DUP	copygain
chr1	36303339	36306137	wild_chr1	36428696	36431498	INV	-
chr1	37452859	37456641	wild_chr1	37576908	37576908	DEL	-
chr1	38352931	38357958	wild_chr1	38472008	38472008	DEL	-
chr1	38458721	38465020	wild_chr1	38572149	38572149	DEL	-
chr1	40899967	40906462	wild_chr1	41003902	41003902	DEL	-
chr1	41376331	41378359	wild_chr1	41474295	41474295	DEL	-
chr1	41468289	41468289	wild_chr1	41564261	41565579	INS	-
chr1	41659991	41661393	wild_chr1	41756560	41756560	DEL	-
chr1	42598904	42598904	wild_chr1	42695311	42696648	INS	-
chr1	43012802	43017800	wild_chr1	43110428	43110428	DEL	-
chr1	44215828	44217194	wild_chr1	44299500	44300865	INV	-
chr1	44486747	44506400	wild_chr1	44571902	44571902	DEL	-
chr1	46803148	46803148	wild_chr1	46855903	46857388	INS	-
chr1	47029475	47032188	wild_chr1	47084359	47084359	DEL	-
chr1	47122110	47123569	wild_chr1	47173417	47173417	DEL	-
chr1	47700908	47700908	wild_chr1	47751438	47752592	INS	-
chr1	53083937	53085194	wild_chr1	53146298	53146298	DEL	-
chr1	53275382	53283150	wild_chr1	53335460	53335460	DEL	-
chr1	53628469	53632281	wild_chr1	53681227	53681227	DEL	-
chr1	54316617	54317648	wild_chr1	54367247	54367247	DEL	-
chr1	55178840	55178840	wild_chr1	55231311	55234685	INS	-
chr1	56083716	56085106	wild_chr1	56140560	56140560	DEL	-
chr1	58775250	58779678	wild_chr1	58835771	58835771	DEL	-
chr1	59990141	59991314	wild_chr1	60047413	60047413	DEL	-
chr1	61366550	61377266	wild_chr1	61305484	61305484	DEL	-
chr1	61707756	61711016	wild_chr1	61575022	61575022	DEL	-
chr1	61889712	61889711	wild_chr1	61753354	61785744	INS	-
chr1	62114434	62114434	wild_chr1	62004718	62011807	INS	-
chr1	63140768	63142793	wild_chr1	63038974	63038974	DEL	-
chr1	66698548	66700960	wild_chr1	66672930	66672930	DEL	-
chr1	68849017	68849017	wild_chr1	68750262	68753393	INS	-
chr1	69584505	69591250	wild_chr1	69484290	69484290	DEL	-
chr1	69696596	69711009	wild_chr1	69589683	69589683	DEL	-
chr1	70476031	70476031	wild_chr1	70333934	70341532	INS	-
chr1	72659640	72661930	wild_chr1	72522527	72522527	DEL	-
chr1	73868265	73876732	wild_chr1	73729251	73729251	DEL	-
chr1	75376376	75376376	wild_chr1	75208821	75209832	INS	-
chr1	75820989	75828864	wild_chr1	75654357	75654357	DEL	-
chr1	76357720	76360663	wild_chr1	76183790	76183790	DEL	-
chr1	77718458	77718458	wild_chr1	77619043	77626370	INS	-
chr1	78577931	78577931	wild_chr1	78487412	78490387	INS	-
chr1	78586104	78593778	wild_chr1	78498556	78498556	DEL	-
chr1	79825978	79825978	wild_chr1	79733786	79736396	INS	-
chr1	80373882	80374916	wild_chr1	80285067	80286101	INV	-
chr1	80582872	80584576	wild_chr1	80493449	80493449	DEL	-
chr1	81074151	81095506	wild_chr1	80982855	81004254	INV	-
chr1	81503338	81511355	wild_chr1	81418184	81418184	DEL	-
chr1	82407943	82407943	wild_chr1	82244901	82246067	INS	-
chr1	83389165	83392127	wild_chr1	83176538	83176538	DEL	-
chr1	85235991	85239748	wild_chr1	85034855	85034855	DEL	-
chr1	86015379	86015379	wild_chr1	85809431	85810954	INS	-
chr1	87281655	87289894	wild_chr1	87078649	87078649	DEL	-
chr1	87807921	87816175	wild_chr1	87595021	87595021	DEL	-
chr1	87899489	87907542	wild_chr1	87678339	87678339	DEL	-
chr1	88017333	88020102	wild_chr1	87797718	87797718	DEL	-
chr1	88527468	88529512	wild_chr1	88304965	88304965	DEL	-
chr1	88915383	88923847	wild_chr1	88690961	88690961	DEL	-
chr1	89055112	89058249	wild_chr1	88830582	88830582	DEL	-
chr1	89809661	89811025	wild_chr1	89583657	89583655	DEL	-
chr1	89817214	89817214	wild_chr1	89589836	89591878	INS	-
chr1	89915641	89918627	wild_chr1	89690304	89690304	DEL	-
chr1	90008160	90009933	wild_chr1	89779726	89779726	DEL	-
chr1	91051901	91058825	wild_chr1	90794842	90794842	DEL	-
chr1	91393595	91402024	wild_chr1	91130065	91130065	DEL	-
chr1	91882167	91928920	wild_chr1	91582627	91629400	INV	-
chr1	92933394	92940355	wild_chr1	92587620	92594577	DUP	copygain
chr1	93317441	93325157	wild_chr1	93007277	93007277	DEL	-
chr1	94167726	94176665	wild_chr1	93857948	93857948	DEL	-
chr1	94852286	94860721	wild_chr1	94533970	94533970	DEL	-
chr1	95074818	95074818	wild_chr1	94748615	94753006	INS	-
chr1	95420826	95427358	wild_chr1	95100549	95100549	DEL	-
chr1	96113341	96115490	wild_chr1	95788029	95790180	INV	-
chr1	96752718	96754366	wild_chr1	96392212	96393987	INV	-
chr1	98760164	98760164	wild_chr1	98399090	98401166	INS	-
chr1	99530612	99530612	wild_chr1	99162738	99164523	INS	-
chr1	99726547	99735003	wild_chr1	99360471	99360471	DEL	-
chr1	101099484	101101628	wild_chr1	100734445	100734445	DEL	-
chr1	101277563	101280584	wild_chr1	100909480	100909480	DEL	-
chr1	101302540	101311408	wild_chr1	100931287	100940091	INV	-
chr1	102086560	102090896	wild_chr1	101714122	101714122	DEL	-
chr1	102629596	102631284	wild_chr1	102253074	102254749	INV	-
chr1	103998511	104000106	wild_chr1	107326369	107327964	DUP	copygain
chr1	106990214	106995895	wild_chr1	106617103	106617101	DEL	-
chr1	107243789	107246221	wild_chr1	106864057	106864057	DEL	-
chr1	106908485	106911837	wild_chr1	107343485	107346830	DUP	copygain
chr1	106918215	106921519	wild_chr1	107340815	107344147	DUP	copygain
chr1	112077606	112078773	wild_chr1	111637634	111637634	DEL	-
chr1	113868753	113872165	wild_chr1	113495622	113499036	DUP	copygain
chr1	115312341	115313393	wild_chr1	114902678	114902678	DEL	-
chr1	116841153	116841153	wild_chr1	116420977	116423720	INS	-
chr1	116841185	116841185	wild_chr1	116423752	116428420	INS	-
chr1	116932842	116934162	wild_chr1	116520696	116520696	DEL	-
chr1	117041729	117043457	wild_chr1	116620727	116620727	DEL	-
chr1	117060146	117062673	wild_chr1	116634893	116637403	INV	-
chr1	118460374	118469153	wild_chr1	118036115	118036115	DEL	-
chr1	118805809	118818206	wild_chr1	118370435	118370435	DEL	-
chr1	119184869	119185926	wild_chr1	118708121	118709178	INV	-
chr1	121712642	121719897	wild_chr1	121236253	121236253	DEL	-
chr1	121840037	121841134	wild_chr1	121356516	121356516	DEL	-
chr1	124560018	124568469	wild_chr1	124116693	124116693	DEL	-
chr1	125157832	125158907	wild_chr1	123372069	123373144	DUP	copygain
chr1	125253826	125262271	wild_chr1	124772883	124772883	DEL	-
chr1	125677133	125683190	wild_chr1	125187880	125187880	DEL	-
chr1	126854859	126874566	wild_chr1	126365886	126385594	INV	-
chr1	128233518	128234797	wild_chr1	127746968	127746968	DEL	-
chr1	131720450	131728315	wild_chr1	131233776	131233776	DEL	-
chr1	131978150	131981453	wild_chr1	131484005	131484005	DEL	-
chr1	132020276	132028360	wild_chr1	131522918	131522918	DEL	-
chr1	132698252	132698252	wild_chr1	132195793	132196995	INS	-
chr1	132746167	132746167	wild_chr1	132244886	132246188	INS	-
chr1	133155117	133158879	wild_chr1	132655260	132655260	DEL	-
chr1	134369037	134370656	wild_chr1	133866406	133866406	DEL	-
chr1	134521688	134529924	wild_chr1	134017451	134017451	DEL	-
chr1	136111544	136116839	wild_chr1	135608180	135608180	DEL	-
chr1	136671073	136681446	wild_chr1	136164839	136164839	DEL	-
chr1	137000801	137000801	wild_chr1	136484202	136485850	INS	-
chr1	138296590	138297685	wild_chr1	137786823	137786823	DEL	-
chr1	138857592	138865852	wild_chr1	138346566	138346566	DEL	-
chr1	141482457	141482457	wild_chr1	140975354	140992318	INS	-
chr1	141823111	141823111	wild_chr1	141332974	141334153	INS	-
chr1	142751892	142759958	wild_chr1	142257975	142257975	DEL	-
chr1	145017013	145018249	wild_chr1	144515867	144515867	DEL	-
chr1	146165147	146166239	wild_chr1	145664236	145664236	DEL	-
chr1	146738610	146739881	wild_chr1	146238498	146238498	DEL	-
chr1	147275646	147281019	wild_chr1	146775316	146775316	DEL	-
chr1	147882470	147884486	wild_chr1	147377330	147377330	DEL	-
chr1	147983956	147983956	wild_chr1	147476787	147481762	INS	-
chr1	151909216	151909216	wild_chr1	151414164	151416841	INS	-
chr1	154190304	154197799	wild_chr1	153687594	153687594	DEL	-
chr1	154596510	154605269	wild_chr1	154086506	154086506	DEL	-
chr1	154953054	154957385	wild_chr1	154434405	154434405	DEL	-
chr1	156160469	156161762	wild_chr1	155633729	155633729	DEL	-
chr1	156852789	156852789	wild_chr1	156325413	156326497	INS	-
chr1	159021866	159021866	wild_chr1	158423609	158428594	INS	-
chr1	159729265	159729265	wild_chr1	159139140	159140342	INS	-
chr1	160563436	160565753	wild_chr1	159930334	159930334	DEL	-
chr1	142603791	142606960	wild_chr1	11059073	11062243	DUP	copygain
chr1	161092867	161092867	wild_chr1	160471571	160477839	INS	-
chr1	164093058	164093058	wild_chr1	163476846	163479760	INS	-
chr1	168676108	168688937	wild_chr1	168073406	168073406	DEL	-
chr1	168740064	168746866	wild_chr1	168124536	168124536	DEL	-
chr1	168796340	168804426	wild_chr1	168173100	168173100	DEL	-
chr1	168955224	168955224	wild_chr1	168323803	168331413	INS	-
chr1	169052932	169052932	wild_chr1	168429368	168431769	INS	-
chr1	169336151	169346430	wild_chr1	168714310	168714310	DEL	-
chr1	170071245	170073627	wild_chr1	169438395	169438395	DEL	-
chr1	171678525	171679914	wild_chr1	171030360	171030360	DEL	-
chr1	171722071	171722071	wild_chr1	171072509	171073623	INS	-
chr1	173187294	173189759	wild_chr1	172540477	172540477	DEL	-
chr1	174452080	174454999	wild_chr1	173795191	173795191	DEL	-
chr1	175356395	175359157	wild_chr1	174683050	174683050	DEL	-
chr1	175954390	175966259	wild_chr1	175278319	175290180	INV	-
chr1	177927625	177930562	wild_chr1	177245680	177245680	DEL	-
chr1	178502351	178508809	wild_chr1	177815600	177815600	DEL	-
chr1	178704384	178706087	wild_chr1	178011052	178012753	INV	-
chr1	180264887	180266798	wild_chr1	179567714	179567714	DEL	-
chr1	186234375	186235563	wild_chr1	185532151	185532150	DEL	-
chr1	187603233	187603232	wild_chr1	186899084	186901244	INS	-
chr1	185031528	185033400	wild_chr1	188718800	188720674	DUP	copygain
chr1	185032516	185046827	wild_chr1	188704492	188718804	DUP	copygain
chr1	187723617	187725948	wild_chr1	187017134	187019465	INV	-
chr1	188036276	188037639	wild_chr1	187330112	187331478	INV	-
chr1	188715949	188720248	wild_chr1	188010036	188010036	DEL	-
chr1	188837577	188837577	wild_chr1	188127353	188130032	INS	-
chr1	189340019	189350684	wild_chr1	188610278	188620944	INV	-
chr1	191899036	191907463	wild_chr1	190990400	190990400	DEL	-
chr1	192896800	192900041	wild_chr1	191979937	191983180	INV	-
chr1	192939439	192946822	wild_chr1	192022585	192022585	DEL	-
chr1	193426639	193428949	wild_chr1	192496405	192496405	DEL	-
chr1	197624424	197626378	wild_chr1	196697339	196697339	DEL	-
chr1	199061692	199066236	wild_chr1	198110959	198115507	INV	-
chr1	200261954	200270404	wild_chr1	199314679	199314679	DEL	-
chr1	200275618	200276791	wild_chr1	199359640	199360814	DUP	copyloss
chr1	205324126	205359166	wild_chr1	204616921	204652116	INV	-
chr1	207613190	207615664	wild_chr1	206902249	206902249	DEL	-
chr1	208566713	208569152	wild_chr1	207856620	207856620	DEL	-
chr1	209154520	209154520	wild_chr1	208442531	208449891	INS	-
chr1	210213468	210216211	wild_chr1	209511605	209514348	INV	-
chr1	211029187	211029187	wild_chr1	210303885	210305902	INS	-
chr1	211662333	211663860	wild_chr1	210956323	210957850	DUP	copygain
chr1	211769986	211771896	wild_chr1	201041929	201043840	DUP	copygain
chr1	214737783	214752655	wild_chr1	214061781	214076633	INV	-
chr1	214962185	214970452	wild_chr1	214280212	214280212	DEL	-
chr1	216436554	216447358	wild_chr1	215709976	215709976	DEL	-
chr1	217070170	217072446	wild_chr1	216336267	216336267	DEL	-
chr1	219973952	219973952	wild_chr1	219240005	219241149	INS	-
chr1	221571913	221573572	wild_chr1	220855286	220855286	DEL	-
chr1	224634480	224635516	wild_chr1	223921008	223921008	DEL	-
chr1	225326086	225334563	wild_chr1	224615949	224615949	DEL	-
chr1	227346307	227346307	wild_chr1	226625586	226626836	INS	-
chr1	228270647	228270647	wild_chr1	227552903	227555370	INS	-
chr1	231056991	231058066	wild_chr1	230304902	230305978	INV	-
chr1	231191163	231192443	wild_chr1	230435558	230436838	INV	-
chr1	232584166	232585783	wild_chr1	231831952	231831952	DEL	-
chr1	233315689	233321937	wild_chr1	232562102	232562102	DEL	-
chr1	234270775	234271778	wild_chr1	233512578	233512578	DEL	-
chr1	237342570	237350427	wild_chr1	236504903	236504903	DEL	-
chr1	239782752	239785060	wild_chr1	238936872	238936872	DEL	-
chr1	241209886	241218766	wild_chr1	240362558	240371444	INV	-
chr1	242967162	242967162	wild_chr1	242107370	242116512	INS	-
chr1	243024170	243025204	wild_chr1	242146776	242147810	DUP	copyloss
chr1	243045564	243046646	wild_chr1	242195811	242196894	INV	-
chr1	243068880	243068880	wild_chr1	242219123	242220554	INS	-
chr1	244369532	244374068	wild_chr1	243522169	243522169	DEL	-
chr1	245769085	245775529	wild_chr1	244841338	244847782	DUP	copygain
chr1	246004033	246005345	wild_chr1	245125823	245125823	DEL	-
chr1	246964410	246964410	wild_chr1	246086244	246091220	INS	-
chr1	248303131	248304949	wild_chr1	247430462	247430462	DEL	-
chr1	248496099	248497272	wild_chr1	247620955	247620955	DEL	-
chr1	248510131	248512957	wild_chr1	247633830	247633830	DEL	-
chr1	249520129	249522068	wild_chr1	248641727	248641727	DEL	-
chr1	250070824	250073344	wild_chr1	249186988	249186988	DEL	-
chr1	251224069	251224069	wild_chr1	250333458	250336055	INS	-
chr1	251249438	251250823	wild_chr1	250361357	250361357	DEL	-
chr1	251421680	251425448	wild_chr1	250531697	250531697	DEL	-
chr1	253042956	253044127	wild_chr1	252152779	252152779	DEL	-
chr1	253209632	253209632	wild_chr1	252317252	252319390	INS	-
chr1	253233136	253236751	wild_chr1	252342885	252342885	DEL	-
chr1	256271390	256275876	wild_chr1	255379304	255383793	DUP	copygain
chr1	256509671	256511850	wild_chr1	255619134	255619134	DEL	-
chr1	257208692	257210575	wild_chr1	256316820	256316820	DEL	-
chr1	257304055	257308634	wild_chr1	256409791	256409791	DEL	-
chr1	258037244	258039995	wild_chr1	257137153	257137153	DEL	-
chr1	258533035	258533035	wild_chr1	257628956	257631490	INS	-
chr1	259928008	259928008	wild_chr1	259031230	259033833	INS	-
chr1	260070331	260071672	wild_chr1	259176352	259176352	DEL	-
chr1	260799467	260799467	wild_chr1	259898267	259899731	INS	-
chr1	261399181	261399181	wild_chr1	260500195	260501480	INS	-
chr1	262166342	262175261	wild_chr1	261229334	261229334	DEL	-
chr1	262994244	262994244	wild_chr1	262130772	262131848	INS	-
chr1	263128199	263129317	wild_chr1	262611760	262612878	DUP	copygain
chr1	263848927	263848927	wild_chr1	263025836	263027746	INS	-
chr1	264742844	264748205	wild_chr1	263918719	263918719	DEL	-
chr1	265895146	265895146	wild_chr1	265063149	265067654	INS	-
chr1	265967646	265970107	wild_chr1	265141705	265141705	DEL	-
chr1	266690138	266690138	wild_chr1	265863051	265864508	INS	-
chr1	270112461	270112461	wild_chr1	269271604	269272638	INS	-
chr1	272248042	272249479	wild_chr1	271409864	271409864	DEL	-
chr1	273809817	273809817	wild_chr1	272979280	272980750	INS	-
chr2	121669	123723	wild_chr2	128504	128503	DEL	-
chr2	993530	993530	wild_chr2	981469	986455	INS	-
chr2	9335881	9337255	wild_chr2	9241336	9241336	DEL	-
chr2	9542336	9543712	wild_chr2	9411814	9411814	DEL	-
chr2	10658884	10659899	wild_chr2	10407447	10407447	DEL	-
chr2	11391700	11393052	wild_chr2	11143483	11143483	DEL	-
chr2	11510877	11512498	wild_chr2	11260725	11260725	DEL	-
chr2	12669725	12669725	wild_chr2	12417779	12419561	INS	-
chr2	12711235	12714697	wild_chr2	12461172	12461172	DEL	-
chr2	13041744	13044067	wild_chr2	12800122	12800122	DEL	-
chr2	13121884	13129719	wild_chr2	12854565	12854565	DEL	-
chr2	15800080	15804432	wild_chr2	15518639	15518639	DEL	-
chr2	18360378	18362799	wild_chr2	18063618	18063618	DEL	-
chr2	18896321	18898062	wild_chr2	18591416	18591416	DEL	-
chr2	20353722	20355135	wild_chr2	20043806	20045220	DUP	copygain
chr2	20487281	20488755	wild_chr2	20177296	20177296	DEL	-
chr2	20500661	20502067	wild_chr2	20189189	20189189	DEL	-
chr2	20933077	20940009	wild_chr2	20619454	20619454	DEL	-
chr2	21724538	21724538	wild_chr2	21406458	21407817	INS	-
chr2	22094798	22096361	wild_chr2	21786135	21786135	DEL	-
chr2	22657300	22669722	wild_chr2	22346912	22346912	DEL	-
chr2	23106052	23115674	wild_chr2	22787934	22787934	DEL	-
chr2	23770700	23771976	wild_chr2	23443122	23443122	DEL	-
chr2	24199236	24205062	wild_chr2	23869943	23869943	DEL	-
chr2	24367539	24368760	wild_chr2	24031797	24031797	DEL	-
chr2	24636692	24636692	wild_chr2	24300547	24301728	INS	-
chr2	26874763	26874763	wild_chr2	26549287	26554212	INS	-
chr2	28720928	28720928	wild_chr2	28366279	28367915	INS	-
chr2	29702287	29710387	wild_chr2	29353275	29353275	DEL	-
chr2	30263744	30263744	wild_chr2	29907407	29909248	INS	-
chr2	31640203	31640203	wild_chr2	31288148	31290522	INS	-
chr2	32132354	32135176	wild_chr2	31784461	31784461	DEL	-
chr2	32779804	32788059	wild_chr2	32428381	32428381	DEL	-
chr2	33073387	33073387	wild_chr2	32713786	32714872	INS	-
chr2	34391832	34394466	wild_chr2	34031665	34031665	DEL	-
chr2	34852267	34853461	wild_chr2	34494584	34494584	DEL	-
chr2	35324046	35332895	wild_chr2	34965771	34965771	DEL	-
chr2	36632739	36633889	wild_chr2	36276933	36276933	DEL	-
chr2	37197369	37199931	wild_chr2	36840162	36840162	DEL	-
chr2	38944145	38949755	wild_chr2	38588625	38588625	DEL	-
chr2	39828453	39833055	wild_chr2	39465620	39465620	DEL	-
chr2	40051628	40053373	wild_chr2	39680824	39680824	DEL	-
chr2	42020760	42021954	wild_chr2	41627136	41627136	DEL	-
chr2	43563084	43564297	wild_chr2	43152631	43152631	DEL	-
chr2	43623548	43638959	wild_chr2	43212635	43228097	INV	-
chr2	43646789	43671463	wild_chr2	43233389	43258088	INV	-
chr2	45001448	45001448	wild_chr2	44602272	44603285	INS	-
chr2	45840092	45849257	wild_chr2	45414105	45414105	DEL	-
chr2	45855293	45855293	wild_chr2	45420142	45421716	INS	-
chr2	46148806	46150112	wild_chr2	45716266	45716266	DEL	-
chr2	47281685	47283918	wild_chr2	46851335	46851335	DEL	-
chr2	48367484	48370231	wild_chr2	50328991	50331733	DUP	copygain
chr2	48376218	48378916	wild_chr2	50337720	50340418	DUP	copygain
chr2	48396149	48403620	wild_chr2	47909731	47917199	INV	-
chr2	49588108	49588108	wild_chr2	49108082	49110166	INS	-
chr2	50159394	50161876	wild_chr2	50348971	50351462	DUP	copygain
chr2	50264369	50264369	wild_chr2	49787711	49790791	INS	-
chr2	50639256	50640258	wild_chr2	50709507	50709507	DEL	-
chr2	51009803	51012140	wild_chr2	51005571	51007908	INV	-
chr2	53038496	53041094	wild_chr2	52979772	52979772	DEL	-
chr2	53175585	53179341	wild_chr2	53110134	53110134	DEL	-
chr2	54273745	54275218	wild_chr2	54200943	54200943	DEL	-
chr2	55181052	55182958	wild_chr2	55112593	55112593	DEL	-
chr2	55186283	55191344	wild_chr2	55115918	55115918	DEL	-
chr2	56774593	56778581	wild_chr2	55485489	55489511	DUP	copygain
chr2	57879994	57881850	wild_chr2	57906429	57906429	DEL	-
chr2	58079872	58090242	wild_chr2	58100073	58100073	DEL	-
chr2	58524328	58524328	wild_chr2	58534177	58539112	INS	-
chr2	59435669	59437780	wild_chr2	59449341	59449341	DEL	-
chr2	60602107	60603535	wild_chr2	60614012	60614012	DEL	-
chr2	61649395	61653696	wild_chr2	61651637	61651637	DEL	-
chr2	63320719	63326136	wild_chr2	62885481	62885481	DEL	-
chr2	63358693	63359710	wild_chr2	62918018	62918018	DEL	-
chr2	63770378	63771389	wild_chr2	142125097	142126116	DUP	copyloss
chr2	64277242	64304281	wild_chr2	63926665	63953627	INV	-
chr2	64467802	64468813	wild_chr2	142125097	142126116	DUP	copyloss
chr2	65074996	65074996	wild_chr2	64626383	64631415	INS	-
chr2	65789297	65789297	wild_chr2	65348273	65349654	INS	-
chr2	67139040	67147469	wild_chr2	66653166	66653166	DEL	-
chr2	67217699	67225810	wild_chr2	66723237	66723237	DEL	-
chr2	70515798	70526453	wild_chr2	69868874	69868874	DEL	-
chr2	71029089	71032040	wild_chr2	70371065	70371065	DEL	-
chr2	72657110	72657110	wild_chr2	71864065	71869064	INS	-
chr2	75492070	75492070	wild_chr2	74698136	74703011	INS	-
chr2	75589552	75601187	wild_chr2	74792978	74792978	DEL	-
chr2	77249131	77249131	wild_chr2	76443406	76448355	INS	-
chr2	78437007	78438466	wild_chr2	77638421	77639880	INV	-
chr2	79523517	79524617	wild_chr2	78723588	78723588	DEL	-
chr2	82097197	82098441	wild_chr2	81286112	81286112	DEL	-
chr2	82175907	82184714	wild_chr2	81363590	81363590	DEL	-
chr2	82692620	82692620	wild_chr2	81871189	81872867	INS	-
chr2	82771372	82773551	wild_chr2	81951651	81951651	DEL	-
chr2	82861228	82863059	wild_chr2	82038912	82038912	DEL	-
chr2	86444379	86445563	wild_chr2	85640588	85640588	DEL	-
chr2	84352842	84354561	wild_chr2	83542424	83544133	DUP	copygain
chr2	88618691	88621256	wild_chr2	87816932	87819493	DUP	copygain
chr2	88704932	88707087	wild_chr2	87903092	87903092	DEL	-
chr2	89362705	89362705	wild_chr2	88552873	88554084	INS	-
chr2	89598934	89598934	wild_chr2	88781447	88786684	INS	-
chr2	91049119	91057204	wild_chr2	90237394	90237394	DEL	-
chr2	93497159	93499350	wild_chr2	92675542	92677733	INV	-
chr2	93543516	93544765	wild_chr2	92721983	92721981	DEL	-
chr2	95134849	95143316	wild_chr2	94313070	94313070	DEL	-
chr2	97545215	97563453	wild_chr2	96713410	96713410	DEL	-
chr2	100949684	100949682	wild_chr2	100097866	100140691	INS	-
chr2	102073105	102074294	wild_chr2	101264252	101264252	DEL	-
chr2	103534802	103537375	wild_chr2	102728518	102728518	DEL	-
chr2	103537443	103549003	wild_chr2	102728586	102728586	DEL	-
chr2	103608372	103608372	wild_chr2	102787579	102789630	INS	-
chr2	103694285	103695766	wild_chr2	102875771	102875771	DEL	-
chr2	103844775	103847892	wild_chr2	103025577	103025577	DEL	-
chr2	103954059	103956892	wild_chr2	103131571	103131571	DEL	-
chr2	104770814	104772676	wild_chr2	103933041	103934898	INV	-
chr2	105467862	105469940	wild_chr2	104604550	104606622	INV	-
chr2	105546578	105554650	wild_chr2	104683517	104683517	DEL	-
chr2	106735537	106737719	wild_chr2	105865974	105865974	DEL	-
chr2	106880137	106881805	wild_chr2	106008913	106008913	DEL	-
chr2	107436848	107441940	wild_chr2	106560628	106560628	DEL	-
chr2	107754409	107755935	wild_chr2	106967118	106968643	DUP	copygain
chr2	108081561	108090262	wild_chr2	107198293	107198293	DEL	-
chr2	108314751	108317669	wild_chr2	107406344	107406344	DEL	-
chr2	108655191	108663572	wild_chr2	107744772	107744772	DEL	-
chr2	111895195	111896239	wild_chr2	110987265	110987265	DEL	-
chr2	111896508	111905439	wild_chr2	110987534	110987534	DEL	-
chr2	112859370	112859370	wild_chr2	111905124	111907374	INS	-
chr2	113526574	113526574	wild_chr2	112574906	112575909	INS	-
chr2	113894698	113894698	wild_chr2	112945235	112946350	INS	-
chr2	113964484	113964484	wild_chr2	113017057	113018405	INS	-
chr2	114017794	114017794	wild_chr2	113071570	113073770	INS	-
chr2	114071110	114074127	wild_chr2	113126814	113126814	DEL	-
chr2	114571611	114580054	wild_chr2	113622521	113622521	DEL	-
chr2	117389282	117390366	wild_chr2	116430423	116430423	DEL	-
chr2	117457522	117457522	wild_chr2	116499030	116500128	INS	-
chr2	117548676	117551600	wild_chr2	116591620	116591620	DEL	-
chr2	118361490	118361490	wild_chr2	117409709	117412164	INS	-
chr2	118362319	118362319	wild_chr2	117412993	117414132	INS	-
chr2	118604438	118606768	wild_chr2	117656362	117658697	INV	-
chr2	118704719	118704719	wild_chr2	117756918	117758027	INS	-
chr2	119216584	119216584	wild_chr2	118264903	118266764	INS	-
chr2	119245173	119245173	wild_chr2	118295347	118297670	INS	-
chr2	120083047	120086031	wild_chr2	119132889	119132889	DEL	-
chr2	121614411	121614411	wild_chr2	120635428	120637373	INS	-
chr2	121789587	121790663	wild_chr2	120815321	120815321	DEL	-
chr2	122205867	122214295	wild_chr2	121231319	121231319	DEL	-
chr2	122530481	122530481	wild_chr2	121540583	121542044	INS	-
chr2	122646029	122647918	wild_chr2	121657728	121657728	DEL	-
chr2	123011155	123011155	wild_chr2	122021573	122025083	INS	-
chr2	126281628	126282876	wild_chr2	125398486	125398486	DEL	-
chr2	126954794	126956751	wild_chr2	126063077	126063077	DEL	-
chr2	127192091	127195349	wild_chr2	126298796	126298796	DEL	-
chr2	127377590	127378823	wild_chr2	126480672	126480672	DEL	-
chr2	123566901	123575879	wild_chr2	122668159	122677081	DUP	copygain
chr2	128944592	128951626	wild_chr2	128045572	128052606	INV	-
chr2	129169328	129169328	wild_chr2	128271255	128273044	INS	-
chr2	129721311	129721311	wild_chr2	128834008	128835356	INS	-
chr2	129899345	129900542	wild_chr2	129012795	129012795	DEL	-
chr2	130006397	130010450	wild_chr2	129118493	129118493	DEL	-
chr2	131724113	131724113	wild_chr2	130828410	130830044	INS	-
chr2	132161848	132163049	wild_chr2	131266563	131266563	DEL	-
chr2	132725161	132727650	wild_chr2	131831580	131834086	DUP	copygain
chr2	132940582	132940582	wild_chr2	132047151	132049516	INS	-
chr2	133111256	133111256	wild_chr2	132220876	132222468	INS	-
chr2	133516483	133525222	wild_chr2	132627091	132627091	DEL	-
chr2	133548751	133556261	wild_chr2	132650119	132650119	DEL	-
chr2	135412827	135414009	wild_chr2	134508880	134508880	DEL	-
chr2	136201283	136206467	wild_chr2	135287466	135287466	DEL	-
chr2	136695159	136702153	wild_chr2	135776019	135776019	DEL	-
chr2	139113052	139115295	wild_chr2	138197582	138197582	DEL	-
chr2	139259790	139259790	wild_chr2	138341809	138343630	INS	-
chr2	142619039	142620183	wild_chr2	141700646	141700646	DEL	-
chr2	143917405	143917405	wild_chr2	142966169	142971096	INS	-
chr2	144043703	144044875	wild_chr2	143094167	143094167	DEL	-
chr2	144227970	144231984	wild_chr2	143277860	143277860	DEL	-
chr2	144998355	145001477	wild_chr2	144028052	144028052	DEL	-
chr2	145579917	145579917	wild_chr2	144601499	144603265	INS	-
chr2	145747054	145750559	wild_chr2	144770273	144770273	DEL	-
chr2	145909639	145917873	wild_chr2	144927950	144927950	DEL	-
chr2	146638194	146640541	wild_chr2	145648766	145648766	DEL	-
chr2	146866888	146875559	wild_chr2	145874825	145874825	DEL	-
chr2	149105302	149109479	wild_chr2	148095856	148095856	DEL	-
chr2	149447914	149450251	wild_chr2	148433239	148433239	DEL	-
chr2	149484895	149486269	wild_chr2	148467912	148467912	DEL	-
chr2	149690708	149690708	wild_chr2	148671168	148672912	INS	-
chr2	151631804	151631804	wild_chr2	150621278	150626281	INS	-
chr2	151822826	151839763	wild_chr2	150817925	150817925	DEL	-
chr3	1620905	1622143	wild_chr3	1598031	1598031	DEL	-
chr3	1853499	1853499	wild_chr3	1828298	1833285	INS	-
chr3	1927321	1930054	wild_chr3	1906384	1906384	DEL	-
chr3	2042350	2043385	wild_chr3	2020686	2020686	DEL	-
chr3	2348907	2350609	wild_chr3	2326656	2326656	DEL	-
chr3	2538518	2538518	wild_chr3	2519317	2522562	INS	-
chr3	4880989	4882303	wild_chr3	4816219	4816219	DEL	-
chr3	5124549	5125686	wild_chr3	5058673	5058673	DEL	-
chr3	6142667	6142667	wild_chr3	6063623	6068477	INS	-
chr3	9644113	9644113	wild_chr3	8834800	8839700	INS	-
chr3	10532315	10532315	wild_chr3	9722900	9724557	INS	-
chr3	10660614	10669533	wild_chr3	9853070	9853070	DEL	-
chr3	12934334	12936308	wild_chr3	12120724	12120724	DEL	-
chr3	13120234	13120234	wild_chr3	12304383	12305392	INS	-
chr3	14878163	14880026	wild_chr3	14011664	14011664	DEL	-
chr3	15734547	15734547	wild_chr3	14868269	14869496	INS	-
chr3	15736902	15736900	wild_chr3	14871848	14873189	INS	-
chr3	15916040	15916040	wild_chr3	15052024	15054027	INS	-
chr3	16337209	16338382	wild_chr3	15475427	15475427	DEL	-
chr3	17843197	17844485	wild_chr3	16994478	16994478	DEL	-
chr3	18531833	18531833	wild_chr3	17686651	17691784	INS	-
chr3	19908592	19908592	wild_chr3	19067511	19074397	INS	-
chr3	20718172	20719557	wild_chr3	19882678	19882678	DEL	-
chr3	20994201	21000183	wild_chr3	20157752	20157752	DEL	-
chr3	21717364	21725834	wild_chr3	21536205	21544649	INV	-
chr3	22692106	22693141	wild_chr3	22514128	22514128	DEL	-
chr3	22898118	22898118	wild_chr3	22716453	22718292	INS	-
chr3	22960602	22962555	wild_chr3	22780461	22780461	DEL	-
chr3	23603412	23605400	wild_chr3	23421107	23421107	DEL	-
chr3	24418952	24418952	wild_chr3	24236361	24243739	INS	-
chr3	24577951	24590847	wild_chr3	24404386	24404386	DEL	-
chr3	24647237	24647237	wild_chr3	24461950	24464149	INS	-
chr3	24669089	24671184	wild_chr3	24485362	24485361	DEL	-
chr3	25367391	25369851	wild_chr3	25180081	25180081	DEL	-
chr3	25866104	25867454	wild_chr3	25676857	25676857	DEL	-
chr3	25948013	25949227	wild_chr3	25757148	25757148	DEL	-
chr3	26353989	26356270	wild_chr3	26161360	26161360	DEL	-
chr3	26901907	26901907	wild_chr3	26707394	26708632	INS	-
chr3	29348764	29350198	wild_chr3	29835426	29835426	DEL	-
chr3	29618604	29618604	wild_chr3	30105777	30109471	INS	-
chr3	30556633	30557849	wild_chr3	31047156	31047156	DEL	-
chr3	32600974	32609460	wild_chr3	33088320	33088320	DEL	-
chr3	33219574	33219574	wild_chr3	33698541	33700848	INS	-
chr3	33726180	33726180	wild_chr3	34188247	34191256	INS	-
chr3	36737404	36745493	wild_chr3	37191824	37191824	DEL	-
chr3	36817131	36817131	wild_chr3	37263465	37266259	INS	-
chr3	39984393	39984393	wild_chr3	40409199	40414182	INS	-
chr3	40591033	40591033	wild_chr3	41024852	41026030	INS	-
chr3	41099635	41099635	wild_chr3	41535077	41540062	INS	-
chr3	41482648	41487554	wild_chr3	41928507	41928507	DEL	-
chr3	41553473	41553473	wild_chr3	41994423	41999389	INS	-
chr3	43323598	43324743	wild_chr3	43612496	43612496	DEL	-
chr3	44759313	44761968	wild_chr3	45044182	45044182	DEL	-
chr3	45525793	45526854	wild_chr3	45807802	45807802	DEL	-
chr3	46815681	46823730	wild_chr3	47055037	47055037	DEL	-
chr3	47423107	47427918	wild_chr3	47654273	47654273	DEL	-
chr3	48056380	48057391	wild_chr3	48282775	48282775	DEL	-
chr3	49394911	49397052	wild_chr3	49624807	49626949	DUP	copygain
chr3	49747414	49747414	wild_chr3	49980018	49981057	INS	-
chr3	50375088	50377656	wild_chr3	50611247	50611247	DEL	-
chr3	51108596	51117360	wild_chr3	51341019	51341019	DEL	-
chr3	54093599	54094875	wild_chr3	54317226	54317226	DEL	-
chr3	56081665	56081665	wild_chr3	56304363	56305434	INS	-
chr3	57829014	57829014	wild_chr3	58300401	58301972	INS	-
chr3	57450794	57454353	wild_chr3	57475018	57478599	DUP	copygain
chr3	59194914	59194914	wild_chr3	59669829	59674854	INS	-
chr3	59297038	59299482	wild_chr3	59771422	59773859	INV	-
chr3	59500951	59500951	wild_chr3	59974954	59977030	INS	-
chr3	60128787	60129827	wild_chr3	60631001	60631001	DEL	-
chr3	60061561	60065335	wild_chr3	57501456	57505189	DUP	copygain
chr3	60325526	60326704	wild_chr3	60827650	60828828	INV	-
chr3	61380633	61382080	wild_chr3	61878375	61878375	DEL	-
chr3	61575074	61576337	wild_chr3	62071277	62071276	DEL	-
chr3	61022041	61026112	wild_chr3	57584222	57588282	DUP	copygain
chr3	64152319	64152319	wild_chr3	64626311	64629059	INS	-
chr3	64264016	64264016	wild_chr3	64740692	64741960	INS	-
chr3	64603103	64605877	wild_chr3	57613234	57615993	DUP	copygain
chr3	68368942	68370106	wild_chr3	68796817	68796817	DEL	-
chr3	69710283	69712345	wild_chr3	57704065	57706130	DUP	copygain
chr3	71934900	71936780	wild_chr3	57708278	57710206	DUP	copygain
chr3	73734832	73734832	wild_chr3	74156452	74163662	INS	-
chr3	74421077	74429549	wild_chr3	74850519	74850519	DEL	-
chr3	75015509	75017019	wild_chr3	75436889	75436889	DEL	-
chr3	78755876	78755876	wild_chr3	79146145	79153820	INS	-
chr3	79021876	79025305	wild_chr3	79419873	79419873	DEL	-
chr3	80798133	80799185	wild_chr3	81191906	81191906	DEL	-
chr3	83841112	83841112	wild_chr3	84234506	84235973	INS	-
chr3	84406186	84412224	wild_chr3	84793358	84793358	DEL	-
chr3	86960248	86961600	wild_chr3	87339125	87339125	DEL	-
chr3	88132152	88138256	wild_chr3	88515421	88521526	INV	-
chr3	88361608	88361608	wild_chr3	88744555	88750928	INS	-
chr3	88586335	88587665	wild_chr3	88975778	88975778	DEL	-
chr3	89220839	89220839	wild_chr3	89607046	89608344	INS	-
chr3	89344963	89351687	wild_chr3	89732675	89732675	DEL	-
chr3	89482001	89483593	wild_chr3	89863178	89863178	DEL	-
chr3	89544197	89551475	wild_chr3	89923756	89923756	DEL	-
chr3	91070219	91071892	wild_chr3	91442394	91442394	DEL	-
chr3	91199848	91203049	wild_chr3	91570347	91570347	DEL	-
chr3	93372686	93372686	wild_chr3	93738116	93743130	INS	-
chr3	94141177	94141177	wild_chr3	94502183	94503225	INS	-
chr3	95851157	95852768	wild_chr3	96219284	96220900	INV	-
chr3	98737545	98738982	wild_chr3	99115558	99115558	DEL	-
chr3	100452268	100452268	wild_chr3	100833346	100835978	INS	-
chr3	100459298	100460647	wild_chr3	100843008	100843008	DEL	-
chr3	102143057	102143057	wild_chr3	102443986	102445742	INS	-
chr3	103039648	103039648	wild_chr3	103339965	103341832	INS	-
chr3	103905854	103912246	wild_chr3	104206334	104206334	DEL	-
chr3	104130173	104131585	wild_chr3	104424144	104424144	DEL	-
chr3	105115494	105117973	wild_chr3	105409661	105409661	DEL	-
chr3	105892444	105892444	wild_chr3	106174359	106175663	INS	-
chr3	106257185	106259377	wild_chr3	106540864	106540864	DEL	-
chr3	106600732	106606629	wild_chr3	106883325	106883325	DEL	-
chr3	107337035	107337035	wild_chr3	107614235	107616662	INS	-
chr3	107542965	107542965	wild_chr3	107822524	107827569	INS	-
chr3	112012409	112015686	wild_chr3	112299778	112299778	DEL	-
chr3	113810311	113812366	wild_chr3	114096944	114096944	DEL	-
chr3	115276987	115278719	wild_chr3	115552702	115552702	DEL	-
chr3	115962816	115971155	wild_chr3	116237464	116237464	DEL	-
chr3	117608971	117608971	wild_chr3	117875039	117880074	INS	-
chr3	118967926	118973919	wild_chr3	119244935	119244935	DEL	-
chr3	119961854	119962933	wild_chr3	120232715	120232715	DEL	-
chr3	122003550	122003550	wild_chr3	122270659	122272508	INS	-
chr3	122927505	122934780	wild_chr3	123199320	123199320	DEL	-
chr3	123045760	123048569	wild_chr3	123310691	123310691	DEL	-
chr3	123269772	123269772	wild_chr3	123535506	123539394	INS	-
chr3	123436834	123436834	wild_chr3	123704949	123707235	INS	-
chr3	123476909	123476909	wild_chr3	123747607	123752694	INS	-
chr3	123617316	123624847	wild_chr3	123879776	123879776	DEL	-
chr3	123817180	123818589	wild_chr3	124069666	124069666	DEL	-
chr3	123869218	123871422	wild_chr3	124119960	124119960	DEL	-
chr3	125118310	125118310	wild_chr3	125366911	125368504	INS	-
chr3	125918147	125920032	wild_chr3	126169581	126169581	DEL	-
chr3	126374567	126374567	wild_chr3	126623753	126624783	INS	-
chr3	126405505	126406718	wild_chr3	126659354	126659354	DEL	-
chr3	129005383	129007343	wild_chr3	129257304	129257304	DEL	-
chr3	130204127	130210181	wild_chr3	130453381	130453381	DEL	-
chr3	131037344	131037344	wild_chr3	131278871	131282586	INS	-
chr3	131464872	131465917	wild_chr3	131728187	131728187	DEL	-
chr3	131473967	131476009	wild_chr3	131735409	131735409	DEL	-
chr3	132444284	132445833	wild_chr3	132709552	132709552	DEL	-
chr4	1092470	1092470	wild_chr4	1081777	1086751	INS	-
chr4	1939983	1941113	wild_chr4	1941823	1941823	DEL	-
chr4	1966767	1966767	wild_chr4	1967417	1969153	INS	-
chr4	2109595	2109595	wild_chr4	2108465	2109983	INS	-
chr4	3204892	3204892	wild_chr4	3217984	3219558	INS	-
chr4	4841127	4841127	wild_chr4	4852967	4854158	INS	-
chr4	4851029	4851029	wild_chr4	4864272	4865755	INS	-
chr4	4940198	4941812	wild_chr4	4954641	4954641	DEL	-
chr4	5024363	5024363	wild_chr4	5036990	5040246	INS	-
chr4	6494830	6494830	wild_chr4	6433740	6436965	INS	-
chr4	6502914	6502914	wild_chr4	6445158	6446741	INS	-
chr4	6884164	6892595	wild_chr4	6773288	6773288	DEL	-
chr4	7443535	7445804	wild_chr4	7324563	7324563	DEL	-
chr4	7486734	7488865	wild_chr4	7366339	7366339	DEL	-
chr4	7868682	7871551	wild_chr4	7747173	7747173	DEL	-
chr4	8484671	8484671	wild_chr4	8359010	8360736	INS	-
chr4	8830591	8833242	wild_chr4	8707383	8707383	DEL	-
chr4	9392628	9396484	wild_chr4	9265201	9265201	DEL	-
chr4	10182556	10182556	wild_chr4	10055253	10060204	INS	-
chr4	12537787	12538897	wild_chr4	12232200	12232200	DEL	-
chr4	12620783	12622937	wild_chr4	12313805	12313805	DEL	-
chr4	15849082	15849082	wild_chr4	15531398	15532598	INS	-
chr4	16789276	16796459	wild_chr4	16471796	16471796	DEL	-
chr4	17849031	17852250	wild_chr4	17533530	17533530	DEL	-
chr4	18427656	18427656	wild_chr4	18107791	18110471	INS	-
chr4	18676027	18676027	wild_chr4	18359525	18360562	INS	-
chr4	18918534	18918534	wild_chr4	18602263	18604589	INS	-
chr4	19834936	19836036	wild_chr4	19522953	19522953	DEL	-
chr4	19908986	19910039	wild_chr4	19595984	19595984	DEL	-
chr4	22451705	22452763	wild_chr4	22146506	22147564	INV	-
chr4	25576827	25579495	wild_chr4	25267128	25267128	DEL	-
chr4	25826198	25828361	wild_chr4	25512617	25512617	DEL	-
chr4	26126076	26128178	wild_chr4	25809435	25809435	DEL	-
chr4	26740228	26740228	wild_chr4	26422744	26425248	INS	-
chr4	26858999	26865654	wild_chr4	26544187	26544187	DEL	-
chr4	26920265	26922251	wild_chr4	26598937	26598937	DEL	-
chr4	28177993	28177993	wild_chr4	27814606	27815993	INS	-
chr4	28812027	28812027	wild_chr4	28448071	28450501	INS	-
chr4	29598157	29600235	wild_chr4	29235842	29235842	DEL	-
chr4	30503692	30510595	wild_chr4	30139123	30139123	DEL	-
chr4	30702873	30706301	wild_chr4	30331486	30331486	DEL	-
chr4	30941679	31011414	wild_chr4	30567854	30637776	INV	-
chr4	31540992	31543822	wild_chr4	31229265	31229265	DEL	-
chr4	31826276	31834708	wild_chr4	31511780	31511780	DEL	-
chr4	31858916	31858916	wild_chr4	31535989	31539150	INS	-
chr4	33481559	33481559	wild_chr4	33166113	33167473	INS	-
chr4	33489237	33490368	wild_chr4	33175149	33175149	DEL	-
chr4	33534230	33534230	wild_chr4	33223130	33224811	INS	-
chr4	34996495	35000681	wild_chr4	34691615	34691615	DEL	-
chr4	38379361	38380374	wild_chr4	38024602	38024602	DEL	-
chr4	39383561	39385167	wild_chr4	39030280	39030280	DEL	-
chr4	40460372	40463537	wild_chr4	40105002	40105002	DEL	-
chr4	40863417	40872104	wild_chr4	40504694	40504694	DEL	-
chr4	41127409	41127409	wild_chr4	40759721	40761411	INS	-
chr4	41299810	41301911	wild_chr4	40933583	40935684	INV	-
chr4	43147672	43182257	wild_chr4	42785807	42820265	INV	-
chr4	43234984	43243815	wild_chr4	42899169	42899169	DEL	-
chr4	43506225	43506225	wild_chr4	43161962	43164197	INS	-
chr4	44381425	44404607	wild_chr4	44017790	44040973	INV	-
chr4	45163813	45169433	wild_chr4	46090764	46096373	DUP	copygain
chr4	45232642	45235802	wild_chr4	46088344	46091512	DUP	copygain
chr4	45599494	45608252	wild_chr4	45236048	45236045	DEL	-
chr4	45752248	45753868	wild_chr4	45372023	45372023	DEL	-
chr4	46180495	46183987	wild_chr4	45790293	45790293	DEL	-
chr4	45611817	45613659	wild_chr4	46182316	46184158	DUP	copygain
chr4	46544245	46560483	wild_chr4	46264324	46280592	INV	-
chr4	46603295	46603295	wild_chr4	46325870	46329336	INS	-
chr4	49543310	49550976	wild_chr4	49288947	49288947	DEL	-
chr4	49812933	49817336	wild_chr4	49550353	49550353	DEL	-
chr4	51767511	51767511	wild_chr4	51507443	51511686	INS	-
chr4	51982045	51990485	wild_chr4	51726300	51726300	DEL	-
chr4	53296473	53304503	wild_chr4	53030003	53030003	DEL	-
chr4	53807810	53807810	wild_chr4	53537569	53539985	INS	-
chr4	54725094	54725094	wild_chr4	54433254	54434721	INS	-
chr4	54782052	54783627	wild_chr4	54491689	54491689	DEL	-
chr4	57184886	57187166	wild_chr4	56900440	56900440	DEL	-
chr4	57446778	57448535	wild_chr4	57160306	57160306	DEL	-
chr4	57505001	57507067	wild_chr4	57216749	57216746	DEL	-
chr4	57534055	57534055	wild_chr4	57242217	57245014	INS	-
chr4	57672912	57672912	wild_chr4	57383214	57384290	INS	-
chr4	58708830	58711281	wild_chr4	58421341	58421341	DEL	-
chr4	59940354	59946973	wild_chr4	59653715	59653715	DEL	-
chr4	60161858	60170345	wild_chr4	59868569	59868569	DEL	-
chr4	62497808	62497808	wild_chr4	62164552	62165817	INS	-
chr4	63457524	63457524	wild_chr4	63125829	63127068	INS	-
chr4	63589940	63589940	wild_chr4	63259483	63261008	INS	-
chr4	64814001	64816097	wild_chr4	64480954	64480954	DEL	-
chr4	65950619	65950619	wild_chr4	65615696	65617244	INS	-
chr4	66852171	66852168	wild_chr4	66519050	66520977	INS	-
chr4	67431928	67431928	wild_chr4	67106788	67111319	INS	-
chr4	68037456	68039430	wild_chr4	67715287	67715287	DEL	-
chr4	68924329	68926635	wild_chr4	68505154	68505154	DEL	-
chr4	70153015	70155052	wild_chr4	69730385	69730385	DEL	-
chr4	72720296	72720296	wild_chr4	72294064	72296297	INS	-
chr4	73026601	73034366	wild_chr4	72598303	72598303	DEL	-
chr4	73402644	73405736	wild_chr4	72966888	72966888	DEL	-
chr4	75937128	75937128	wild_chr4	75501760	75504724	INS	-
chr4	76305107	76306672	wild_chr4	75872820	75872820	DEL	-
chr4	76592691	76592691	wild_chr4	76159626	76166928	INS	-
chr4	80305880	80306942	wild_chr4	79874898	79875957	INV	-
chr4	81441176	81453741	wild_chr4	80947539	80947539	DEL	-
chr4	84749123	84749123	wild_chr4	84244247	84247627	INS	-
chr4	86541507	86543006	wild_chr4	86040694	86040694	DEL	-
chr4	86730338	86732129	wild_chr4	86227961	86229754	INV	-
chr4	87309107	87310305	wild_chr4	86812186	86812186	DEL	-
chr4	87570185	87579577	wild_chr4	87071584	87071584	DEL	-
chr4	88074719	88075926	wild_chr4	87568352	87568352	DEL	-
chr4	89818573	89821565	wild_chr4	89210640	89210640	DEL	-
chr4	90623282	90627831	wild_chr4	90012628	90012628	DEL	-
chr4	90724478	90724478	wild_chr4	90108299	90113330	INS	-
chr4	91640061	91640061	wild_chr4	91025143	91027965	INS	-
chr4	91978154	91981907	wild_chr4	91363468	91363468	DEL	-
chr4	92400087	92406849	wild_chr4	91780633	91780633	DEL	-
chr4	92825612	92834539	wild_chr4	92198677	92198677	DEL	-
chr4	95612711	95612711	wild_chr4	94981503	94984142	INS	-
chr4	95700095	95700095	wild_chr4	95072067	95077125	INS	-
chr4	96288169	96288169	wild_chr4	95663370	95664471	INS	-
chr4	96985309	96988576	wild_chr4	96311313	96311313	DEL	-
chr4	96990944	96995483	wild_chr4	96313681	96313681	DEL	-
chr4	97120825	97120825	wild_chr4	96431620	96432817	INS	-
chr4	97336712	97337798	wild_chr4	96644874	96644874	DEL	-
chr4	96991291	96992403	wild_chr4	99853898	99855010	DUP	copygain
chr4	97677297	97680275	wild_chr4	96976618	96976618	DEL	-
chr4	98125890	98127579	wild_chr4	97420714	97420714	DEL	-
chr4	100591445	100592570	wild_chr4	100616068	100617208	DUP	copyloss
chr4	101190014	101191154	wild_chr4	100616068	100617208	DUP	copyloss
chr4	101279441	101280581	wild_chr4	100616068	100617208	DUP	copyloss
chr4	102271712	102271712	wild_chr4	101558855	101560775	INS	-
chr4	102844681	102844681	wild_chr4	102133674	102136333	INS	-
chr4	105206453	105212761	wild_chr4	104505708	104505708	DEL	-
chr4	110347502	110347502	wild_chr4	109646148	109647381	INS	-
chr4	110388522	110388522	wild_chr4	109687953	109690007	INS	-
chr4	110669342	110670515	wild_chr4	109962045	109962045	DEL	-
chr4	111596740	111598886	wild_chr4	110885707	110885707	DEL	-
chr4	111867227	111869969	wild_chr4	111157115	111157115	DEL	-
chr4	112192383	112193790	wild_chr4	111479701	111479701	DEL	-
chr4	113255043	113256178	wild_chr4	112539478	112539478	DEL	-
chr4	113341900	113343022	wild_chr4	112625962	112625962	DEL	-
chr4	114142440	114142440	wild_chr4	113428007	113430471	INS	-
chr4	115347373	115350717	wild_chr4	114623608	114623608	DEL	-
chr4	115600012	115600012	wild_chr4	114872620	114877512	INS	-
chr4	116152983	116158795	wild_chr4	115428168	115428168	DEL	-
chr4	121210622	121210622	wild_chr4	120410653	120413019	INS	-
chr4	121875312	121876662	wild_chr4	121079404	121079404	DEL	-
chr4	122936195	122938480	wild_chr4	122136130	122136130	DEL	-
chr4	123416737	123416737	wild_chr4	122613506	122615935	INS	-
chr4	123880439	123881467	wild_chr4	123079225	123079225	DEL	-
chr4	124230025	124230025	wild_chr4	123426245	123431203	INS	-
chr4	124416742	124417960	wild_chr4	123617582	123617582	DEL	-
chr4	124773819	124773819	wild_chr4	123969151	123974040	INS	-
chr4	115194947	115198248	wild_chr4	114467887	114471191	DUP	copygain
chr4	125076590	125076590	wild_chr4	124270754	124272859	INS	-
chr4	126163195	126167432	wild_chr4	125367241	125367241	DEL	-
chr4	128475170	128478484	wild_chr4	127682699	127682699	DEL	-
chr4	129405887	129407314	wild_chr4	128610557	128610557	DEL	-
chr4	129681035	129682579	wild_chr4	128827243	128827243	DEL	-
chr4	130080070	130081685	wild_chr4	129223747	129223747	DEL	-
chr4	130398587	130398587	wild_chr4	129540179	129545048	INS	-
chr4	130485223	130485223	wild_chr4	129631636	129636533	INS	-
chr5	308779	310541	wild_chr5	309423	309423	DEL	-
chr5	1004467	1006490	wild_chr5	1021553	1021553	DEL	-
chr5	1795374	1795374	wild_chr5	1812975	1814052	INS	-
chr5	2117338	2119383	wild_chr5	2135523	2135523	DEL	-
chr5	2381144	2382945	wild_chr5	2398084	2398084	DEL	-
chr5	2947794	2947794	wild_chr5	2961268	2966243	INS	-
chr5	3318112	3319477	wild_chr5	3254149	3254149	DEL	-
chr5	5117661	5118701	wild_chr5	5064506	5064506	DEL	-
chr5	6254395	6255443	wild_chr5	6210210	6210210	DEL	-
chr5	8146150	8146150	wild_chr5	8107366	8108472	INS	-
chr5	8814091	8814091	wild_chr5	8777407	8779135	INS	-
chr5	10644909	10646564	wild_chr5	10619933	10619933	DEL	-
chr5	10815782	10815782	wild_chr5	10788508	10790434	INS	-
chr5	10881841	10884066	wild_chr5	10855377	10855377	DEL	-
chr5	11633466	11633466	wild_chr5	11606167	11611208	INS	-
chr5	11850925	11855314	wild_chr5	11828429	11828429	DEL	-
chr5	12434267	12442755	wild_chr5	14500838	14500838	DEL	-
chr5	13402733	13402733	wild_chr5	15466555	15468357	INS	-
chr5	13722666	13723976	wild_chr5	15789216	15789216	DEL	-
chr5	16531680	16531680	wild_chr5	18572772	18575327	INS	-
chr5	17384861	17384861	wild_chr5	19773702	19778661	INS	-
chr5	18599763	18611479	wild_chr5	20972682	20972682	DEL	-
chr5	19822627	19823726	wild_chr5	22185835	22186935	INV	-
chr5	19939318	19958950	wild_chr5	22304833	22304833	DEL	-
chr5	20534511	20534511	wild_chr5	23060211	23061926	INS	-
chr5	20568941	20569988	wild_chr5	22758480	22759529	DUP	copygain
chr5	22035292	22038067	wild_chr5	24368835	24368835	DEL	-
chr5	22903232	22906368	wild_chr5	25230803	25233941	INV	-
chr5	23583222	23583220	wild_chr5	25914029	25915463	INS	-
chr5	24370057	24377677	wild_chr5	26701885	26701885	DEL	-
chr5	25129953	25129952	wild_chr5	27456280	27522911	INS	-
chr5	25628204	25629353	wild_chr5	28016017	28017166	INV	-
chr5	26901403	26908938	wild_chr5	29288406	29288406	DEL	-
chr5	27809171	27809171	wild_chr5	30190771	30200818	INS	-
chr5	28601193	28604719	wild_chr5	30990825	30990825	DEL	-
chr5	28820812	28821866	wild_chr5	31206715	31206715	DEL	-
chr5	29616478	29625216	wild_chr5	32001523	32001523	DEL	-
chr5	29646441	29651049	wild_chr5	32022746	32022746	DEL	-
chr5	30298468	30303393	wild_chr5	32669348	32669348	DEL	-
chr5	31124724	31127299	wild_chr5	33490705	33490705	DEL	-
chr5	31273196	31273196	wild_chr5	33636456	33637580	INS	-
chr5	31572948	31575752	wild_chr5	33939230	33939230	DEL	-
chr5	31641241	31642356	wild_chr5	34005472	34006580	INV	-
chr5	31714509	31721167	wild_chr5	34079158	34079158	DEL	-
chr5	32830975	32832443	wild_chr5	35156537	35156537	DEL	-
chr5	34097792	34106036	wild_chr5	36425566	36425566	DEL	-
chr5	34722139	34730574	wild_chr5	36995755	36995755	DEL	-
chr5	35360891	35360891	wild_chr5	37625804	37632472	INS	-
chr5	36786097	36795519	wild_chr5	39057728	39067149	INV	-
chr5	37217249	37217249	wild_chr5	39512442	39515413	INS	-
chr5	37238017	37246713	wild_chr5	42109409	42118106	DUP	copygain
chr5	37364071	37365166	wild_chr5	42118482	42119577	DUP	copygain
chr5	37662106	37664953	wild_chr5	39958255	39961102	INV	-
chr5	38453681	38461324	wild_chr5	40754382	40754382	DEL	-
chr5	37670822	37704697	wild_chr5	42119678	42153601	DUP	copygain
chr5	40198710	40198710	wild_chr5	42794523	42796361	INS	-
chr5	40199329	40201167	wild_chr5	42796980	42796980	DEL	-
chr5	41108048	41111371	wild_chr5	43672469	43675846	INV	-
chr5	41529192	41530872	wild_chr5	44113647	44113647	DEL	-
chr5	42212887	42212887	wild_chr5	44796904	44805667	INS	-
chr5	42567956	42567956	wild_chr5	45159220	45161184	INS	-
chr5	42581089	42582553	wild_chr5	45174356	45174356	DEL	-
chr5	43223076	43227715	wild_chr5	45814834	45814834	DEL	-
chr5	43255857	43255857	wild_chr5	45842969	45849726	INS	-
chr5	46910451	46910451	wild_chr5	49503658	49505017	INS	-
chr5	46965047	46966766	wild_chr5	49559573	49559573	DEL	-
chr5	47486796	47490846	wild_chr5	50078418	50082469	INV	-
chr5	48448012	48448012	wild_chr5	51048917	51050278	INS	-
chr5	50483906	50494079	wild_chr5	53081674	53081674	DEL	-
chr5	50737982	50739926	wild_chr5	53325645	53327588	INV	-
chr5	51350768	51352160	wild_chr5	53938316	53938316	DEL	-
chr5	52995538	52995538	wild_chr5	55582645	55584284	INS	-
chr5	54024570	54033067	wild_chr5	56625098	56625098	DEL	-
chr5	55537534	55537534	wild_chr5	58127867	58135386	INS	-
chr5	55987700	55988712	wild_chr5	58585272	58585272	DEL	-
chr5	57386177	57387440	wild_chr5	59982393	59982393	DEL	-
chr5	58298821	58300698	wild_chr5	60893995	60893995	DEL	-
chr5	58802369	58803463	wild_chr5	61395136	61395136	DEL	-
chr5	60066106	60068139	wild_chr5	62656770	62656770	DEL	-
chr5	62124503	62124503	wild_chr5	64603729	64604827	INS	-
chr5	65578034	65579398	wild_chr5	68069914	68071278	INV	-
chr5	65860100	65862235	wild_chr5	68351120	68351120	DEL	-
chr5	68292413	68292413	wild_chr5	70781902	70784213	INS	-
chr5	70185902	70194339	wild_chr5	72687201	72687201	DEL	-
chr5	70601088	70601088	wild_chr5	73089499	73091396	INS	-
chr5	70877081	70878317	wild_chr5	73367601	73367601	DEL	-
chr5	72034865	72041338	wild_chr5	74527568	74527568	DEL	-
chr5	72290162	72290162	wild_chr5	74780362	74781687	INS	-
chr5	72437518	72441754	wild_chr5	74928622	74928622	DEL	-
chr5	73162182	73163903	wild_chr5	75649805	75649805	DEL	-
chr5	73600873	73600873	wild_chr5	76087288	76092869	INS	-
chr5	73936600	73937826	wild_chr5	76428121	76428121	DEL	-
chr5	74406437	74407795	wild_chr5	76898605	76898605	DEL	-
chr5	75880494	75882507	wild_chr5	78372756	78372756	DEL	-
chr5	76991882	76995166	wild_chr5	79489296	79489296	DEL	-
chr5	77812487	77814419	wild_chr5	80305069	80305069	DEL	-
chr5	77859296	77859296	wild_chr5	80350110	80351671	INS	-
chr5	78803136	78804962	wild_chr5	81309674	81309674	DEL	-
chr5	78853013	78865894	wild_chr5	81357872	81357872	DEL	-
chr5	78910691	78910691	wild_chr5	81402418	81404561	INS	-
chr5	79161732	79161732	wild_chr5	81659026	81663831	INS	-
chr5	79770885	79778547	wild_chr5	82273515	82273515	DEL	-
chr5	80797839	80800222	wild_chr5	83299031	83299031	DEL	-
chr5	80937238	80938514	wild_chr5	83435762	83435762	DEL	-
chr5	81679995	81688427	wild_chr5	84176758	84176758	DEL	-
chr5	82372172	82382167	wild_chr5	84859900	84859900	DEL	-
chr5	84166417	84173769	wild_chr5	86647558	86647558	DEL	-
chr5	84338211	84340125	wild_chr5	86812464	86812464	DEL	-
chr5	85204467	85204467	wild_chr5	87677601	87679157	INS	-
chr5	86088920	86088920	wild_chr5	88560824	88562367	INS	-
chr5	86519927	86537178	wild_chr5	88993701	88993701	DEL	-
chr5	87186067	87190802	wild_chr5	89643993	89643993	DEL	-
chr5	87467016	87468367	wild_chr5	89921960	89921960	DEL	-
chr5	87758755	87758755	wild_chr5	90212521	90213922	INS	-
chr5	88466062	88467451	wild_chr5	90920391	90920391	DEL	-
chr5	89824950	89826223	wild_chr5	92278959	92278959	DEL	-
chr5	90647994	90656243	wild_chr5	93101784	93101784	DEL	-
chr5	91188728	91190889	wild_chr5	93623374	93623374	DEL	-
chr5	91351342	91352360	wild_chr5	93783687	93783687	DEL	-
chr5	92185133	92194050	wild_chr5	94617957	94617954	DEL	-
chr5	93603951	93608282	wild_chr5	96027774	96027774	DEL	-
chr5	95570790	95573160	wild_chr5	97951121	97951121	DEL	-
chr5	96405742	96405742	wild_chr5	98788701	98792339	INS	-
chr5	96444625	96444625	wild_chr5	98831153	98832313	INS	-
chr5	97138560	97138560	wild_chr5	99525428	99526836	INS	-
chr5	98001812	98001812	wild_chr5	100397828	100398906	INS	-
chr5	98166519	98174485	wild_chr5	100563261	100563261	DEL	-
chr5	99755507	99760180	wild_chr5	102138842	102138842	DEL	-
chr5	100154311	100154311	wild_chr5	102533599	102534684	INS	-
chr5	101345493	101347149	wild_chr5	103711940	103711940	DEL	-
chr5	101509997	101509997	wild_chr5	103873773	103875504	INS	-
chr5	101660591	101660591	wild_chr5	104026754	104029927	INS	-
chr5	102654501	102656505	wild_chr5	105022351	105022351	DEL	-
chr5	103079534	103081037	wild_chr5	105435255	105435255	DEL	-
chr5	104039476	104039476	wild_chr5	106314118	106321754	INS	-
chr6	23172	42963	wild_chr6	117203	117203	DEL	-
chr6	804172	804172	wild_chr6	882884	887775	INS	-
chr6	1153468	1153468	wild_chr6	1234945	1239862	INS	-
chr6	1464597	1464597	wild_chr6	1548282	1549418	INS	-
chr6	2236772	2238559	wild_chr6	2326469	2326469	DEL	-
chr6	2358984	2360122	wild_chr6	2445801	2445801	DEL	-
chr6	4230133	4231504	wild_chr6	4320770	4320770	DEL	-
chr6	4621189	4622305	wild_chr6	4708357	4708357	DEL	-
chr6	8469326	8469326	wild_chr6	8553709	8558566	INS	-
chr6	9998144	10000100	wild_chr6	10023573	10023573	DEL	-
chr6	10192303	10199644	wild_chr6	10214872	10214872	DEL	-
chr6	10402609	10407657	wild_chr6	10417134	10417134	DEL	-
chr6	11051382	11051382	wild_chr6	11062663	11067683	INS	-
chr6	11473001	11474997	wild_chr6	11488599	11488599	DEL	-
chr6	11998414	12000466	wild_chr6	12012692	12012692	DEL	-
chr6	14052798	14052798	wild_chr6	14041217	14048468	INS	-
chr6	14560711	14560711	wild_chr6	14555492	14563811	INS	-
chr6	17891040	17892299	wild_chr6	17898121	17898121	DEL	-
chr6	18059341	18061117	wild_chr6	18064866	18064866	DEL	-
chr6	19838997	19840166	wild_chr6	19753187	19753187	DEL	-
chr6	20925279	20925279	wild_chr6	20842806	20845073	INS	-
chr6	21427127	21429194	wild_chr6	21344910	21344910	DEL	-
chr6	24871401	24872889	wild_chr6	24777106	24777106	DEL	-
chr6	35471674	35474153	wild_chr6	35113808	35116285	INV	-
chr6	36343345	36343345	wild_chr6	35983798	35988812	INS	-
chr6	39071411	39072459	wild_chr6	38735026	38735026	DEL	-
chr6	39108925	39111951	wild_chr6	38771230	38771230	DEL	-
chr6	39279295	39288121	wild_chr6	38938569	38938569	DEL	-
chr6	41252523	41259450	wild_chr6	40884475	40884475	DEL	-
chr6	44247622	44248648	wild_chr6	43875150	43875150	DEL	-
chr6	45531676	45540660	wild_chr6	45151677	45151677	DEL	-
chr6	45847497	45848910	wild_chr6	45458134	45458134	DEL	-
chr6	46027286	46031024	wild_chr6	45636197	45636197	DEL	-
chr6	48265243	48265243	wild_chr6	47764132	47769240	INS	-
chr6	51854406	51854406	wild_chr6	51261442	51266415	INS	-
chr6	56652645	56659459	wild_chr6	57457971	57457971	DEL	-
chr6	56947482	58549530	wild_chr6	55251737	56744480	INV	-
chr6	58354479	58366136	wild_chr6	55435042	55435042	DEL	-
chr6	57698522	57705193	wild_chr6	57847883	57854559	DUP	copygain
chr6	58356346	58366193	wild_chr6	57854736	57864770	DUP	copygain
chr6	58697546	58699231	wild_chr6	58047574	58049249	DUP	copyloss
chr6	58888321	58892793	wild_chr6	58063779	58068254	DUP	copygain
chr6	59157020	59160461	wild_chr6	58068355	58071782	DUP	copygain
chr6	59246054	59246054	wild_chr6	58565974	58573319	INS	-
chr6	59405518	59413926	wild_chr6	58732427	58732427	DEL	-
chr6	59596834	59598655	wild_chr6	58109429	58111250	DUP	copygain
chr6	59596834	59600788	wild_chr6	58101007	58104967	DUP	copygain
chr6	59839909	59842326	wild_chr6	59153471	59155884	INV	-
chr6	60032318	60034390	wild_chr6	59348055	59348055	DEL	-
chr6	60203070	60209829	wild_chr6	59517562	59517562	DEL	-
chr6	60345530	60347077	wild_chr6	59653656	59653656	DEL	-
chr6	61583519	61826167	wild_chr6	62199153	62388418	DUP	copyloss
chr6	61645541	61659498	wild_chr6	62193433	62207416	DUP	copyloss
chr6	61826121	61852059	wild_chr6	60814275	60840150	INV	-
chr6	62059232	62059232	wild_chr6	61069892	61071951	INS	-
chr6	62537069	62537069	wild_chr6	61541512	61544358	INS	-
chr6	62544352	62545932	wild_chr6	61551741	61551741	DEL	-
chr6	62829588	62829588	wild_chr6	61831891	61833692	INS	-
chr6	63032726	63034488	wild_chr6	62458252	62460014	DUP	copygain
chr6	63266206	63267812	wild_chr6	62868689	62868689	DEL	-
chr6	63430071	63433752	wild_chr6	63030605	63030605	DEL	-
chr6	63510688	63510688	wild_chr6	63107646	63112642	INS	-
chr6	63863075	63863075	wild_chr6	63474870	63479772	INS	-
chr6	64999023	65005059	wild_chr6	62542889	62548940	DUP	copygain
chr6	65386178	65387826	wild_chr6	62549054	62550703	DUP	copygain
chr6	68556510	68558559	wild_chr6	68175132	68175132	DEL	-
chr6	68857160	68857160	wild_chr6	68478630	68480804	INS	-
chr6	69239160	69243957	wild_chr6	68864560	68864560	DEL	-
chr6	68727543	68731034	wild_chr6	62628076	62631529	DUP	copygain
chr6	71589774	71590882	wild_chr6	71222338	71222338	DEL	-
chr6	71599545	71600639	wild_chr6	71231021	71231021	DEL	-
chr6	71244327	71245357	wild_chr6	62639494	62640524	DUP	copygain
chr6	72472440	72472440	wild_chr6	72119207	72124085	INS	-
chr6	72737335	72747690	wild_chr6	62688948	62699326	DUP	copygain
chr6	73342483	73342483	wild_chr6	72925187	72927243	INS	-
chr6	73509358	73510770	wild_chr6	73095445	73095445	DEL	-
chr6	74865008	74865008	wild_chr6	74448847	74453753	INS	-
chr6	78287373	78287373	wild_chr6	77804803	77805843	INS	-
chr6	78288298	78288295	wild_chr6	77806769	77808967	INS	-
chr6	79329898	79332474	wild_chr6	78862205	78862205	DEL	-
chr6	81862097	81864048	wild_chr6	81391711	81391711	DEL	-
chr6	84204702	84204702	wild_chr6	83734088	83735493	INS	-
chr6	84821609	84822932	wild_chr6	84356316	84356316	DEL	-
chr6	85047090	85048808	wild_chr6	84580501	84580501	DEL	-
chr6	85365046	85366696	wild_chr6	84896311	84896311	DEL	-
chr6	85903649	85903649	wild_chr6	85432490	85434801	INS	-
chr6	87075347	87076433	wild_chr6	86616069	86616069	DEL	-
chr6	87160794	87163095	wild_chr6	86698516	86698516	DEL	-
chr6	87174651	87175656	wild_chr6	86710120	86710120	DEL	-
chr6	87322451	87322451	wild_chr6	86857485	86858681	INS	-
chr6	88993534	88996302	wild_chr6	88508906	88508906	DEL	-
chr6	89599533	89599533	wild_chr6	89118752	89123760	INS	-
chr6	90687498	90688799	wild_chr6	90203415	90203415	DEL	-
chr6	90951411	90952517	wild_chr6	90466045	90466045	DEL	-
chr6	91490121	91490119	wild_chr6	91003030	91005168	INS	-
chr6	91496110	91497972	wild_chr6	91010839	91010839	DEL	-
chr6	95399104	95399105	wild_chr6	94905562	94910629	INS	-
chr6	96137076	96137076	wild_chr6	95643789	95647310	INS	-
chr6	96221139	96222627	wild_chr6	95731552	95731552	DEL	-
chr6	97535900	97535900	wild_chr6	97049383	97050588	INS	-
chr6	98253808	98253808	wild_chr6	97764399	97769366	INS	-
chr6	99312271	99312271	wild_chr6	98834309	98835358	INS	-
chr6	100110628	100114410	wild_chr6	99640857	99644637	INV	-
chr6	101290127	101295912	wild_chr6	100827513	100827513	DEL	-
chr6	101945994	101948058	wild_chr6	101479009	101479009	DEL	-
chr6	102225989	102233277	wild_chr6	101757499	101757499	DEL	-
chr6	102351708	102353829	wild_chr6	101876407	101876407	DEL	-
chr6	102399097	102399097	wild_chr6	101921447	101922947	INS	-
chr6	103521611	103521611	wild_chr6	103044094	103051442	INS	-
chr6	104174745	104174745	wild_chr6	103705059	103714728	INS	-
chr6	104247695	104256525	wild_chr6	103787722	103787722	DEL	-
chr6	105187352	105188776	wild_chr6	104715078	104715078	DEL	-
chr6	105432343	105435253	wild_chr6	104951385	104954299	INV	-
chr6	108634986	108638985	wild_chr6	108156691	108156691	DEL	-
chr6	110124977	110124977	wild_chr6	109648184	109653115	INS	-
chr6	111763204	111764370	wild_chr6	111269996	111269996	DEL	-
chr6	111769336	111777966	wild_chr6	111274957	111274957	DEL	-
chr6	112856315	112857382	wild_chr6	112355291	112355291	DEL	-
chr6	114034395	114036670	wild_chr6	113522461	113522461	DEL	-
chr6	114242032	114242032	wild_chr6	113727495	113728747	INS	-
chr6	114607658	114609002	wild_chr6	114094969	114094969	DEL	-
chr6	114750920	114756264	wild_chr6	114236824	114236824	DEL	-
chr6	114823197	114831383	wild_chr6	114303710	114303710	DEL	-
chr6	114901353	114901353	wild_chr6	114373270	114374344	INS	-
chr6	115197980	115199803	wild_chr6	114671166	114671166	DEL	-
chr6	115580464	115580464	wild_chr6	115051527	115052754	INS	-
chr6	116117650	116120199	wild_chr6	115587988	115590538	INV	-
chr6	117113233	117120191	wild_chr6	116517872	116524875	DUP	copygain
chr6	118567544	118570022	wild_chr6	118030117	118030117	DEL	-
chr6	119653697	119653697	wild_chr6	119116564	119124385	INS	-
chr6	119666649	119669830	wild_chr6	125147121	125150295	DUP	copygain
chr6	121577856	121577856	wild_chr6	121050764	121052312	INS	-
chr6	121769577	121778517	wild_chr6	121245066	121254006	INV	-
chr6	121924483	121927014	wild_chr6	121399939	121399939	DEL	-
chr6	122201897	122203039	wild_chr6	121674444	121674444	DEL	-
chr6	123818267	123819344	wild_chr6	123291648	123291648	DEL	-
chr6	124240889	124243604	wild_chr6	123713592	123713592	DEL	-
chr6	126329567	126336340	wild_chr6	125869058	125869058	DEL	-
chr6	126785450	126785450	wild_chr6	126317478	126319934	INS	-
chr6	128320579	128321788	wild_chr6	127856100	127856100	DEL	-
chr6	128521669	128521669	wild_chr6	128064223	128071804	INS	-
chr6	129020638	129021862	wild_chr6	128570059	128570059	DEL	-
chr6	129227651	129227651	wild_chr6	128775678	128779550	INS	-
chr6	129627760	129627760	wild_chr6	129180088	129183370	INS	-
chr6	130324039	130326519	wild_chr6	129876983	129876983	DEL	-
chr6	132386022	132386022	wild_chr6	131917505	131919970	INS	-
chr6	132488359	132492420	wild_chr6	132022115	132022115	DEL	-
chr6	132818371	132820051	wild_chr6	132347136	132347136	DEL	-
chr6	133101308	133101308	wild_chr6	132628409	132629801	INS	-
chr6	133550461	133550461	wild_chr6	133078680	133086109	INS	-
chr6	134055206	134063448	wild_chr6	133589934	133589934	DEL	-
chr6	134598901	134600038	wild_chr6	134126462	134126462	DEL	-
chr6	134818067	134819512	wild_chr6	134345004	134345004	DEL	-
chr6	134927951	134935987	wild_chr6	134419934	134419934	DEL	-
chr6	135633408	135635121	wild_chr6	135090800	135090800	DEL	-
chr6	135731651	135731651	wild_chr6	135187959	135189093	INS	-
chr6	136176529	136179171	wild_chr6	135632010	135632010	DEL	-
chr6	136502430	136510022	wild_chr6	135954578	135954578	DEL	-
chr6	136599213	136604019	wild_chr6	136043924	136043924	DEL	-
chr6	137846138	137853824	wild_chr6	137281763	137281763	DEL	-
chr6	138997398	138999838	wild_chr6	138434010	138434010	DEL	-
chr6	139014290	139021839	wild_chr6	138448447	138448447	DEL	-
chr6	139489505	139490559	wild_chr6	138915383	138915383	DEL	-
chr6	139770759	139772951	wild_chr6	139196167	139196167	DEL	-
chr6	139909654	139911880	wild_chr6	139334292	139334292	DEL	-
chr6	140916396	140918115	wild_chr6	140340645	140340645	DEL	-
chr6	141759541	141761611	wild_chr6	141182870	141182870	DEL	-
chr6	141923927	141923927	wild_chr6	141345070	141348061	INS	-
chr6	142559765	142559764	wild_chr6	141983885	141985241	INS	-
chr6	147735681	147735681	wild_chr6	147134594	147136488	INS	-
chr6	148049176	148051477	wild_chr6	147449586	147449586	DEL	-
chr6	148486498	148491326	wild_chr6	147879148	147879148	DEL	-
chr6	149318207	149318207	wild_chr6	148705935	148707359	INS	-
chr6	149585011	149587374	wild_chr6	148977165	148977165	DEL	-
chr6	150194364	150194364	wild_chr6	149582972	149584675	INS	-
chr6	150314256	150315612	wild_chr6	149705484	149705484	DEL	-
chr6	151963674	151965873	wild_chr6	151341230	151341230	DEL	-
chr6	151981021	151983531	wild_chr6	151356379	151356379	DEL	-
chr6	152073820	152073820	wild_chr6	151446740	151447944	INS	-
chr6	152379983	152382854	wild_chr6	151754850	151754850	DEL	-
chr6	152738732	152740931	wild_chr6	152115784	152115784	DEL	-
chr6	155047035	155049163	wild_chr6	154422337	154422337	DEL	-
chr6	156462971	156464636	wild_chr6	155835908	155835908	DEL	-
chr6	157911419	157911419	wild_chr6	157260917	157265903	INS	-
chr6	158102590	158118809	wild_chr6	157456943	157456943	DEL	-
chr6	159315647	159322544	wild_chr6	158649611	158656508	INV	-
chr6	159729382	159729382	wild_chr6	159066968	159068915	INS	-
chr6	160551410	160553050	wild_chr6	159889647	159889647	DEL	-
chr6	161107264	161107264	wild_chr6	160444179	160445941	INS	-
chr6	161741334	161742435	wild_chr6	161080373	161080373	DEL	-
chr6	162263258	162271102	wild_chr6	161601704	161601704	DEL	-
chr6	162964173	162964173	wild_chr6	162294269	162299226	INS	-
chr6	165055208	165055208	wild_chr6	164175548	164177290	INS	-
chr6	165351887	165353315	wild_chr6	164464013	164464013	DEL	-
chr6	165579682	165581068	wild_chr6	164690802	164690802	DEL	-
chr6	166072236	166083537	wild_chr6	165150563	165161920	DUP	copyloss
chr6	166423942	166423942	wild_chr6	165500888	165502202	INS	-
chr6	167316022	167316022	wild_chr6	166353461	166358377	INS	-
chr6	168735913	168735913	wild_chr6	167789922	167794888	INS	-
chr6	168950096	168950096	wild_chr6	168008921	168013780	INS	-
chr7	1054160	1055779	wild_chr7	1090531	1090531	DEL	-
chr7	3769073	3770283	wild_chr7	3773650	3773650	DEL	-
chr7	4039640	4051877	wild_chr7	4043045	4043045	DEL	-
chr7	5992655	5999851	wild_chr7	5986092	5986092	DEL	-
chr7	6005887	6007450	wild_chr7	5992130	5992130	DEL	-
chr7	6187311	6189361	wild_chr7	6172102	6172102	DEL	-
chr7	6813059	6821313	wild_chr7	6796868	6796868	DEL	-
chr7	7661951	7664094	wild_chr7	7640234	7640234	DEL	-
chr7	7774568	7774568	wild_chr7	7746529	7751537	INS	-
chr7	9643748	9643748	wild_chr7	9620766	9621987	INS	-
chr7	11192393	11192393	wild_chr7	11164110	11167539	INS	-
chr7	11732601	11733793	wild_chr7	11706074	11706074	DEL	-
chr7	13628485	13630306	wild_chr7	13605131	13605131	DEL	-
chr7	13833047	13833047	wild_chr7	13809097	13811297	INS	-
chr7	14309072	14317109	wild_chr7	14287874	14287874	DEL	-
chr7	15462932	15462932	wild_chr7	15451210	15452940	INS	-
chr7	16569634	16569634	wild_chr7	16565796	16570448	INS	-
chr7	21624936	21632356	wild_chr7	21599901	21599901	DEL	-
chr7	21890029	21897501	wild_chr7	21861390	21861390	DEL	-
chr7	22048611	22050026	wild_chr7	22012989	22012989	DEL	-
chr7	22251147	22252602	wild_chr7	22213989	22213989	DEL	-
chr7	22270523	22272684	wild_chr7	22231889	22231889	DEL	-
chr7	22370321	22442120	wild_chr7	22305801	22327708	INV	-
chr7	22886968	22888473	wild_chr7	22781955	22783457	DUP	copyloss
chr7	23022811	23026881	wild_chr7	22985131	22985131	DEL	-
chr7	24377439	24377439	wild_chr7	24289156	24296315	INS	-
chr7	24578123	24580008	wild_chr7	24595616	24597503	DUP	copygain
chr7	24578123	24580275	wild_chr7	24519179	24521322	INV	-
chr7	24721172	24721172	wild_chr7	24687501	24688662	INS	-
chr7	26543152	26544441	wild_chr7	26506899	26506899	DEL	-
chr7	28086844	28086844	wild_chr7	28028914	28036128	INS	-
chr7	28333341	28333341	wild_chr7	28283061	28284313	INS	-
chr7	28344546	28347115	wild_chr7	28295227	28295227	DEL	-
chr7	29169903	29171282	wild_chr7	29126921	29126921	DEL	-
chr7	30321003	30321003	wild_chr7	30272678	30277560	INS	-
chr7	30609586	30609586	wild_chr7	30564749	30566858	INS	-
chr7	31390176	31390176	wild_chr7	31348477	31350130	INS	-
chr7	31757248	31759692	wild_chr7	31716348	31716348	DEL	-
chr7	33093351	33094902	wild_chr7	33053954	33053954	DEL	-
chr7	33897004	33897004	wild_chr7	33854739	33858823	INS	-
chr7	33932063	33933584	wild_chr7	33893740	33893740	DEL	-
chr7	33944727	33944727	wild_chr7	33904883	33905911	INS	-
chr7	33975805	33980215	wild_chr7	33937031	33937031	DEL	-
chr7	36023667	36025386	wild_chr7	35982230	35982230	DEL	-
chr7	36324434	36324434	wild_chr7	36287664	36289510	INS	-
chr7	37853454	37853454	wild_chr7	37782821	37787702	INS	-
chr7	38563068	38563068	wild_chr7	38495209	38496681	INS	-
chr7	38673438	38673438	wild_chr7	38606940	38611841	INS	-
chr7	40418622	40421669	wild_chr7	40359044	40359044	DEL	-
chr7	43407860	43409830	wild_chr7	43343116	43343116	DEL	-
chr7	43702603	43703879	wild_chr7	43637549	43637549	DEL	-
chr7	43857320	43858823	wild_chr7	43791273	43791273	DEL	-
chr7	43989593	43991257	wild_chr7	43921770	43921770	DEL	-
chr7	45416899	45416899	wild_chr7	45296228	45297830	INS	-
chr7	45994789	46000534	wild_chr7	45878109	45878109	DEL	-
chr7	46964139	46964139	wild_chr7	46809801	46811537	INS	-
chr7	49273814	49274859	wild_chr7	48997760	48997760	DEL	-
chr7	49297055	49299026	wild_chr7	49019966	49019966	DEL	-
chr7	49405359	49407095	wild_chr7	49126156	49126156	DEL	-
chr7	50945750	50954699	wild_chr7	50670653	50670653	DEL	-
chr7	54500434	54501583	wild_chr7	54213401	54213401	DEL	-
chr7	55412088	55421987	wild_chr7	55122951	55122951	DEL	-
chr7	57382751	57391226	wild_chr7	57083355	57083355	DEL	-
chr7	57956952	57959540	wild_chr7	57647946	57647946	DEL	-
chr7	60481183	60485253	wild_chr7	60157429	60157429	DEL	-
chr7	61184462	61192709	wild_chr7	60856062	60856062	DEL	-
chr7	61586474	61591580	wild_chr7	61250036	61250036	DEL	-
chr7	63742686	63750220	wild_chr7	63397164	63397164	DEL	-
chr7	63765933	63765933	wild_chr7	63412880	63414653	INS	-
chr7	65364035	65371419	wild_chr7	65016706	65016706	DEL	-
chr7	66691130	66691130	wild_chr7	66343300	66355477	INS	-
chr7	67836892	67840404	wild_chr7	67497473	67497473	DEL	-
chr7	67891745	67910521	wild_chr7	67548817	67548817	DEL	-
chr7	68468968	68468968	wild_chr7	68107624	68108961	INS	-
chr7	69633069	69642138	wild_chr7	69265483	69265483	DEL	-
chr7	70466878	70479119	wild_chr7	70089365	70089365	DEL	-
chr7	70869113	70872300	wild_chr7	70474586	70474586	DEL	-
chr7	70892440	70898487	wild_chr7	70494360	70494360	DEL	-
chr7	72411563	72422617	wild_chr7	72032643	72043695	DUP	copygain
chr7	74018152	74018152	wild_chr7	73544512	73547333	INS	-
chr7	74249033	74249033	wild_chr7	73775509	73777476	INS	-
chr7	74522312	74527106	wild_chr7	74050910	74050910	DEL	-
chr7	76801200	76805487	wild_chr7	76247616	76247616	DEL	-
chr7	76815060	76815060	wild_chr7	76257475	76260415	INS	-
chr7	77475842	77477879	wild_chr7	76739621	76739621	DEL	-
chr7	78132979	78138041	wild_chr7	77401070	77401070	DEL	-
chr7	78334943	78336712	wild_chr7	77598040	77598040	DEL	-
chr7	79221996	79223985	wild_chr7	79223038	79225023	DUP	copygain
chr7	79660167	79661438	wild_chr7	78905332	78906604	DUP	copygain
chr7	79665441	79667427	wild_chr7	78910607	78912756	DUP	copygain
chr7	79831837	79834394	wild_chr7	78569456	78571243	DUP	copyloss
chr7	80038952	80038948	wild_chr7	79379342	79381505	INS	-
chr7	80569206	80571084	wild_chr7	79911749	79911749	DEL	-
chr7	81532605	81534038	wild_chr7	80873033	80873033	DEL	-
chr7	81929176	81929176	wild_chr7	81267111	81274592	INS	-
chr7	82524511	82524511	wild_chr7	81875624	81882680	INS	-
chr7	82892128	82895031	wild_chr7	82250111	82250111	DEL	-
chr7	87013908	87017156	wild_chr7	86297338	86297338	DEL	-
chr7	87959997	87962721	wild_chr7	87243055	87243055	DEL	-
chr7	88399596	88399596	wild_chr7	87680733	87681982	INS	-
chr7	89242374	89242374	wild_chr7	88524911	88526528	INS	-
chr7	90648250	90651702	wild_chr7	89934231	89934231	DEL	-
chr7	92565608	92565608	wild_chr7	91851531	91859295	INS	-
chr7	98575654	98575654	wild_chr7	97797991	97802965	INS	-
chr7	100683694	100689488	wild_chr7	99851527	99851527	DEL	-
chr7	102385480	102387431	wild_chr7	101550833	101550833	DEL	-
chr7	104337847	104339895	wild_chr7	103502877	103502877	DEL	-
chr7	104527081	104534753	wild_chr7	103691432	103691432	DEL	-
chr7	105620643	105624205	wild_chr7	104778823	104778823	DEL	-
chr7	105710884	105719192	wild_chr7	104862637	104862633	DEL	-
chr7	109550595	109550595	wild_chr7	108698965	108700487	INS	-
chr7	110483518	110484605	wild_chr7	109635402	109635402	DEL	-
chr7	110779006	110780209	wild_chr7	109932176	109932176	DEL	-
chr7	112871631	112874032	wild_chr7	112021546	112021546	DEL	-
chr7	113797591	113800746	wild_chr7	112950582	112950582	DEL	-
chr7	116808421	116809506	wild_chr7	115960561	115960561	DEL	-
chr7	117396200	117400837	wild_chr7	116547750	116547750	DEL	-
chr7	117502705	117502705	wild_chr7	116649585	116651018	INS	-
chr7	118663050	118664748	wild_chr7	117813862	117813862	DEL	-
chr7	119314511	119314511	wild_chr7	118461997	118465113	INS	-
chr7	119323287	119323287	wild_chr7	118473883	118476785	INS	-
chr7	119362824	119365015	wild_chr7	118516329	118516329	DEL	-
chr8	2586349	2587533	wild_chr8	2635992	2637180	DUP	copygain
chr8	3272620	3273663	wild_chr8	3319533	3319533	DEL	-
chr8	3291717	3292947	wild_chr8	3337674	3337674	DEL	-
chr8	3605788	3607091	wild_chr8	3601604	3601604	DEL	-
chr8	3996880	3998490	wild_chr8	4000111	4000111	DEL	-
chr8	4416812	4416812	wild_chr8	4417596	4419266	INS	-
chr8	4576821	4578467	wild_chr8	4578905	4578905	DEL	-
chr8	5107250	5107250	wild_chr8	5100031	5101421	INS	-
chr8	6489930	6491141	wild_chr8	6424075	6424075	DEL	-
chr8	7739546	7739546	wild_chr8	7672928	7674051	INS	-
chr8	8251497	8254082	wild_chr8	8190431	8190431	DEL	-
chr8	9061380	9062654	wild_chr8	8998062	8998062	DEL	-
chr8	10106721	10106721	wild_chr8	10045927	10049183	INS	-
chr8	11451925	11451925	wild_chr8	11405097	11407266	INS	-
chr8	12501684	12504959	wild_chr8	12457609	12457609	DEL	-
chr8	14160706	14160706	wild_chr8	14116042	14117129	INS	-
chr8	14580069	14581739	wild_chr8	14535914	14535914	DEL	-
chr8	14847754	14847754	wild_chr8	14802051	14803728	INS	-
chr8	16423829	16427357	wild_chr8	16360342	16360342	DEL	-
chr8	18737770	18740244	wild_chr8	18666447	18666447	DEL	-
chr8	20063615	20063615	wild_chr8	19996906	20001909	INS	-
chr8	20354329	20354329	wild_chr8	20294143	20295822	INS	-
chr8	20956792	20956792	wild_chr8	20898973	20906183	INS	-
chr8	21216482	21216482	wild_chr8	21165500	21167918	INS	-
chr8	22633113	22641208	wild_chr8	22582806	22582806	DEL	-
chr8	23862472	23868393	wild_chr8	23807588	23807588	DEL	-
chr8	25220986	25228417	wild_chr8	25160120	25160120	DEL	-
chr8	25815631	25815631	wild_chr8	25748249	25750312	INS	-
chr8	25831782	25831782	wild_chr8	25766480	25770869	INS	-
chr8	26522722	26528509	wild_chr8	26461579	26461579	DEL	-
chr8	26648472	26652062	wild_chr8	26581369	26581369	DEL	-
chr8	26917021	26918940	wild_chr8	26841945	26841945	DEL	-
chr8	27822595	27823861	wild_chr8	27747741	27747741	DEL	-
chr8	27962808	27963843	wild_chr8	27886598	27886598	DEL	-
chr8	32982423	32982423	wild_chr8	32891044	32892148	INS	-
chr8	33826881	33828275	wild_chr8	33782325	33783719	DUP	copygain
chr8	34851760	34851760	wild_chr8	34767893	34771140	INS	-
chr8	35580709	35588048	wild_chr8	35500035	35500035	DEL	-
chr8	37550437	37550437	wild_chr8	37463193	37464271	INS	-
chr8	38637494	38639131	wild_chr8	38548943	38548943	DEL	-
chr8	39510073	39511252	wild_chr8	39424929	39424929	DEL	-
chr8	40083443	40085372	wild_chr8	40001653	40001653	DEL	-
chr8	40413450	40414575	wild_chr8	40329903	40329903	DEL	-
chr8	43870859	43870859	wild_chr8	43948269	43953325	INS	-
chr8	44046146	44047616	wild_chr8	42532899	42534368	DUP	copygain
chr8	44964064	44964064	wild_chr8	45043197	45044697	INS	-
chr8	44978379	44985800	wild_chr8	42604984	42612385	DUP	copygain
chr8	45314185	45322089	wild_chr8	45397995	45397995	DEL	-
chr8	46551804	46554668	wild_chr8	42635319	42638183	DUP	copyloss
chr8	47217640	47231833	wild_chr8	42679221	42688530	DUP	copyloss
chr8	47223473	47231833	wild_chr8	42674810	42688530	DUP	copyloss
chr8	48551303	48580814	wild_chr8	48565261	48594729	INV	-
chr8	48730937	48732987	wild_chr8	48747173	48747173	DEL	-
chr8	48734905	48734905	wild_chr8	48749091	48750282	INS	-
chr8	52055239	52063725	wild_chr8	52068613	52068613	DEL	-
chr8	53367546	53367546	wild_chr8	53373158	53374781	INS	-
chr8	54013870	54017146	wild_chr8	53974717	53974717	DEL	-
chr8	54589358	54590454	wild_chr8	54580161	54581262	DUP	copygain
chr8	57122047	57123059	wild_chr8	57028104	57029116	INV	-
chr8	57628773	57636822	wild_chr8	57534786	57534786	DEL	-
chr8	59194286	59204264	wild_chr8	59092320	59092320	DEL	-
chr8	62399671	62401348	wild_chr8	62294953	62294953	DEL	-
chr8	65054222	65060419	wild_chr8	64944993	64944993	DEL	-
chr8	66441870	66443632	wild_chr8	66562311	66562311	DEL	-
chr8	66832855	66836699	wild_chr8	66840014	66843860	INV	-
chr8	67263907	67265322	wild_chr8	67263131	67263131	DEL	-
chr8	67273674	67277169	wild_chr8	67271415	67271415	DEL	-
chr8	68750302	68755003	wild_chr8	68738283	68738283	DEL	-
chr8	71465373	71466399	wild_chr8	71455196	71455196	DEL	-
chr8	72429034	72429034	wild_chr8	72417769	72419670	INS	-
chr8	72498554	72500211	wild_chr8	72489313	72489313	DEL	-
chr8	72701117	72702136	wild_chr8	72689047	72689047	DEL	-
chr8	72944317	72944317	wild_chr8	72933556	72935872	INS	-
chr8	74162255	74163568	wild_chr8	74145283	74145283	DEL	-
chr8	74170748	74173935	wild_chr8	74152444	74152444	DEL	-
chr8	75216415	75219011	wild_chr8	75196619	75196619	DEL	-
chr8	75235409	75237235	wild_chr8	66285905	66287740	DUP	copygain
chr8	76902833	76902833	wild_chr8	76887712	76889649	INS	-
chr8	77906582	77908408	wild_chr8	66292941	66294770	DUP	copygain
chr8	77955895	77957170	wild_chr8	77949152	77949152	DEL	-
chr8	79927976	79927976	wild_chr8	79923809	79927427	INS	-
chr8	80123246	80123246	wild_chr8	80122927	80125190	INS	-
chr8	78983185	78987039	wild_chr8	66294871	66298735	DUP	copygain
chr8	83550421	83554319	wild_chr8	83550441	83550439	DEL	-
chr8	82647890	82651220	wild_chr8	66325516	66328845	DUP	copygain
chr8	84881448	84887640	wild_chr8	84857436	84857436	DEL	-
chr8	86154122	86154122	wild_chr8	86123269	86124304	INS	-
chr8	87307666	87309541	wild_chr8	87281058	87282930	INV	-
chr8	88412644	88414240	wild_chr8	88388546	88388546	DEL	-
chr8	89110208	89110208	wild_chr8	89097142	89103612	INS	-
chr8	89482315	89482315	wild_chr8	89476795	89478493	INS	-
chr8	90738222	90738222	wild_chr8	90737793	90739763	INS	-
chr8	91516958	91524319	wild_chr8	91523068	91523068	DEL	-
chr8	92458307	92459492	wild_chr8	92458205	92458205	DEL	-
chr8	92651808	92652821	wild_chr8	92649844	92649844	DEL	-
chr8	92687573	92689306	wild_chr8	92684590	92684590	DEL	-
chr8	92703351	92705801	wild_chr8	92698632	92698632	DEL	-
chr8	92996579	92996579	wild_chr8	92989822	92991102	INS	-
chr8	93391627	93391627	wild_chr8	93387110	93394595	INS	-
chr8	93864002	93864002	wild_chr8	93867901	93874073	INS	-
chr8	94408132	94408132	wild_chr8	94416531	94423371	INS	-
chr8	94448525	94449527	wild_chr8	94464749	94465750	INV	-
chr8	94504058	94504058	wild_chr8	94521879	94529182	INS	-
chr8	94983898	94991357	wild_chr8	95009273	95009273	DEL	-
chr8	95796809	95796809	wild_chr8	95817329	95820599	INS	-
chr8	96811668	96813133	wild_chr8	96836201	96836201	DEL	-
chr8	97277900	97279288	wild_chr8	66381138	66382526	DUP	copygain
chr8	97520961	97524488	wild_chr8	66383288	66386823	DUP	copygain
chr8	97661635	97670346	wild_chr8	97669098	97677812	INV	-
chr8	97666474	97670179	wild_chr8	97679700	97683407	DUP	copygain
chr8	98331766	98331766	wild_chr8	98345794	98353068	INS	-
chr8	98358109	98364738	wild_chr8	98379493	98379493	DEL	-
chr8	98587634	98589005	wild_chr8	98596542	98596542	DEL	-
chr8	99369561	99371115	wild_chr8	99377786	99377786	DEL	-
chr8	99774092	99775152	wild_chr8	99780482	99780482	DEL	-
chr8	99947298	99947298	wild_chr8	99951769	99955795	INS	-
chr8	100389097	100389097	wild_chr8	100398201	100400705	INS	-
chr8	101622972	101626666	wild_chr8	101636748	101636748	DEL	-
chr8	102315502	102315502	wild_chr8	102321079	102328499	INS	-
chr8	102686543	102694919	wild_chr8	102692157	102700623	INV	-
chr8	103028791	103031685	wild_chr8	103033421	103033421	DEL	-
chr8	103211931	103211931	wild_chr8	103213316	103214953	INS	-
chr8	103792889	103795717	wild_chr8	103793443	103793443	DEL	-
chr8	104553015	104558568	wild_chr8	104557825	104557825	DEL	-
chr8	104611201	104613080	wild_chr8	104610453	104612337	INV	-
chr8	105162147	105162147	wild_chr8	105163565	105167256	INS	-
chr8	105408282	105411767	wild_chr8	105413480	105413480	DEL	-
chr8	105548549	105548549	wild_chr8	105545153	105546375	INS	-
chr8	105926312	105927900	wild_chr8	105924532	105924532	DEL	-
chr8	106365393	106365393	wild_chr8	106363889	106366620	INS	-
chr8	106678888	106682162	wild_chr8	106678805	106678805	DEL	-
chr8	106784613	106786583	wild_chr8	106780716	106780716	DEL	-
chr8	106934319	106938509	wild_chr8	106928238	106928238	DEL	-
chr8	106948562	106949788	wild_chr8	106938289	106938289	DEL	-
chr8	106999198	107000592	wild_chr8	106987779	106987779	DEL	-
chr8	107347742	107351003	wild_chr8	107334050	107334048	DEL	-
chr8	107403224	107404749	wild_chr8	107387386	107387386	DEL	-
chr8	108024846	108024846	wild_chr8	108009362	108010761	INS	-
chr8	108369733	108369733	wild_chr8	108356855	108357917	INS	-
chr8	108487835	108490096	wild_chr8	108475954	108475954	DEL	-
chr8	108982451	108982451	wild_chr8	108971215	108978960	INS	-
chr8	109212653	109212653	wild_chr8	109208903	109210284	INS	-
chr8	110222849	110222849	wild_chr8	110227120	110228248	INS	-
chr8	110348333	110349694	wild_chr8	110354069	110354069	DEL	-
chr8	111370008	111371448	wild_chr8	111379625	111379625	DEL	-
chr8	111737311	111741128	wild_chr8	111746188	111750011	INV	-
chr8	111898287	111898287	wild_chr8	111907827	111909095	INS	-
chr8	111905912	111908108	wild_chr8	111916714	111916714	DEL	-
chr8	112738555	112741344	wild_chr8	112749027	112749027	DEL	-
chr8	113280789	113289426	wild_chr8	113286568	113286568	DEL	-
chr8	113311741	113313436	wild_chr8	113308891	113310584	INV	-
chr8	114423435	114423435	wild_chr8	114417546	114418795	INS	-
chr8	117101124	117101124	wild_chr8	117099216	117104144	INS	-
chr8	117445974	117445974	wild_chr8	117449480	117451189	INS	-
chr8	118650606	118653051	wild_chr8	118613413	118613413	DEL	-
chr8	120101898	120109241	wild_chr8	120015655	120015655	DEL	-
chr8	120134923	120134923	wild_chr8	120041440	120044285	INS	-
chr8	120442743	120442743	wild_chr8	120353230	120354578	INS	-
chr8	120555562	120555562	wild_chr8	120468368	120469527	INS	-
chr8	123545536	123546601	wild_chr8	123451394	123451394	DEL	-
chr8	127085512	127085512	wild_chr8	126999980	127001011	INS	-
chr8	127452362	127453633	wild_chr8	127366580	127366580	DEL	-
chr8	127460274	127470482	wild_chr8	127373229	127373229	DEL	-
chr8	127576939	127576939	wild_chr8	127479621	127480892	INS	-
chr8	127701813	127704282	wild_chr8	127605861	127605861	DEL	-
chr8	128839130	128847699	wild_chr8	128739651	128739651	DEL	-
chr8	129370642	129372466	wild_chr8	129263968	129263968	DEL	-
chr8	131380237	131381676	wild_chr8	131233131	131233131	DEL	-
chr8	132295023	132295023	wild_chr8	132157906	132161335	INS	-
chr8	133274228	133275865	wild_chr8	133141429	133141429	DEL	-
chr8	133568768	133572015	wild_chr8	133433647	133433647	DEL	-
chr8	134928690	134929884	wild_chr8	134794710	134794710	DEL	-
chr8	134930005	134931431	wild_chr8	134794831	134794831	DEL	-
chr8	135003153	135004538	wild_chr8	134866910	134866910	DEL	-
chr8	136661007	136662386	wild_chr8	136523570	136523570	DEL	-
chr8	137687814	137690532	wild_chr8	137552600	137552600	DEL	-
chr8	137789068	137791041	wild_chr8	137651374	137651374	DEL	-
chr8	138252433	138253919	wild_chr8	138113047	138113047	DEL	-
chr8	138790053	138790053	wild_chr8	138649309	138654231	INS	-
chr9	496183	496183	wild_chr9	460416	465290	INS	-
chr9	562090	562090	wild_chr9	531249	536198	INS	-
chr9	1596728	1598084	wild_chr9	1548546	1549902	DUP	copyloss
chr9	1627378	1628734	wild_chr9	1548546	1549902	DUP	copyloss
chr9	2342239	2350689	wild_chr9	2132172	2132172	DEL	-
chr9	2864059	2890487	wild_chr9	2581158	2581157	DEL	-
chr9	2984289	2985510	wild_chr9	2581157	2582374	DUP	copyloss
chr9	4487209	4503509	wild_chr9	4129573	4145885	DUP	copyloss
chr9	4658903	4660294	wild_chr9	4176551	4177945	DUP	copyloss
chr9	5069510	5069510	wild_chr9	4620779	4622695	INS	-
chr9	5379910	5379910	wild_chr9	4909860	4918229	INS	-
chr9	5525164	5525164	wild_chr9	5063815	5065131	INS	-
chr9	6120679	6123350	wild_chr9	5649803	5649803	DEL	-
chr9	8150192	8151489	wild_chr9	7668157	7668157	DEL	-
chr9	8427129	8428202	wild_chr9	7942101	7942101	DEL	-
chr9	8789454	8791031	wild_chr9	8304333	8304333	DEL	-
chr9	9414781	9414781	wild_chr9	8902345	8907328	INS	-
chr9	11593022	11593022	wild_chr9	11045451	11046690	INS	-
chr9	11724247	11724247	wild_chr9	11177112	11179273	INS	-
chr9	12556898	12556898	wild_chr9	12018053	12019269	INS	-
chr9	12574491	12574491	wild_chr9	12036857	12037983	INS	-
chr9	13903749	13907861	wild_chr9	13372342	13372342	DEL	-
chr9	13999744	13999744	wild_chr9	13463451	13467009	INS	-
chr9	14321470	14325416	wild_chr9	13788869	13788869	DEL	-
chr9	16148728	16148728	wild_chr9	15611715	15613697	INS	-
chr9	17990411	17990411	wild_chr9	17467123	17469626	INS	-
chr9	19198325	19198325	wild_chr9	18677665	18680317	INS	-
chr9	19403687	19405457	wild_chr9	18885132	18885132	DEL	-
chr9	19956856	19959688	wild_chr9	19437397	19440226	INV	-
chr9	21538602	21539755	wild_chr9	21019719	21019719	DEL	-
chr9	23089287	23093405	wild_chr9	22540040	22540040	DEL	-
chr9	26439714	26439714	wild_chr9	25893082	25894172	INS	-
chr9	26594590	26597365	wild_chr9	26051459	26051459	DEL	-
chr9	27123745	27128392	wild_chr9	26546473	26546473	DEL	-
chr9	27599778	27601034	wild_chr9	27018927	27018927	DEL	-
chr9	28887739	28889181	wild_chr9	28306053	28306053	DEL	-
chr9	28890594	28891726	wild_chr9	28307468	28307468	DEL	-
chr9	28979843	28981089	wild_chr9	28395763	28395763	DEL	-
chr9	32310257	32310257	wild_chr9	31729046	31730297	INS	-
chr9	32542921	32546171	wild_chr9	31964271	31964271	DEL	-
chr9	33068829	33070227	wild_chr9	32487697	32487697	DEL	-
chr9	33111396	33111396	wild_chr9	32529175	32530768	INS	-
chr9	33188443	33190176	wild_chr9	32607898	32607898	DEL	-
chr9	37060907	37062532	wild_chr9	36474007	36474007	DEL	-
chr9	37298129	37299138	wild_chr9	36709597	36709597	DEL	-
chr9	37460550	37463170	wild_chr9	36871098	36871098	DEL	-
chr9	37693286	37696482	wild_chr9	37101137	37101137	DEL	-
chr9	38529973	38532160	wild_chr9	37933563	37933563	DEL	-
chr9	42201565	42201565	wild_chr9	41592551	41596918	INS	-
chr9	42631640	42631640	wild_chr9	42025828	42026898	INS	-
chr9	43799259	43799259	wild_chr9	43194727	43196935	INS	-
chr9	44023541	44024943	wild_chr9	43419173	43419173	DEL	-
chr9	44318373	44318373	wild_chr9	43712985	43714442	INS	-
chr9	48361010	48365128	wild_chr9	47756048	47756048	DEL	-
chr9	50841634	50842782	wild_chr9	50236045	50237190	DUP	copygain
chr9	51026879	51026879	wild_chr9	50418880	50426996	INS	-
chr9	51191187	51210379	wild_chr9	50591397	50591397	DEL	-
chr9	51299352	51300643	wild_chr9	50679151	50679151	DEL	-
chr9	54454077	54457785	wild_chr9	53860912	53860912	DEL	-
chr9	54927048	54940906	wild_chr9	54331382	54345604	INV	-
chr9	55252723	55252723	wild_chr9	54656077	54659799	INS	-
chr9	56883038	56884815	wild_chr9	56297893	56297893	DEL	-
chr9	57247882	57247882	wild_chr9	56660882	56668110	INS	-
chr9	61554387	61560178	wild_chr9	60981690	60981690	DEL	-
chr9	61682044	61683853	wild_chr9	61103631	61103631	DEL	-
chr9	61713132	61715651	wild_chr9	61132907	61132907	DEL	-
chr9	62594859	62603288	wild_chr9	62009056	62009056	DEL	-
chr9	62702897	62705804	wild_chr9	62108629	62108629	DEL	-
chr9	62731479	62739716	wild_chr9	62134291	62134291	DEL	-
chr9	63603038	63604624	wild_chr9	62940081	62940081	DEL	-
chr9	63777507	63777507	wild_chr9	63112796	63115075	INS	-
chr9	64474209	64480284	wild_chr9	63811768	63811768	DEL	-
chr9	64948641	64960422	wild_chr9	62738398	62750156	DUP	copygain
chr9	66340209	66342488	wild_chr9	65676097	65676097	DEL	-
chr9	69086657	69095074	wild_chr9	68421498	68421498	DEL	-
chr9	67830293	67832399	wild_chr9	62804128	62806226	DUP	copygain
chr9	67836052	67839981	wild_chr9	62800331	62804263	DUP	copygain
chr9	70474829	70483548	wild_chr9	69780176	69788840	INV	-
chr9	70960763	70968415	wild_chr9	70265710	70265710	DEL	-
chr9	71883478	71885683	wild_chr9	71179769	71179769	DEL	-
chr9	73468866	73468866	wild_chr9	72761718	72762985	INS	-
chr9	74734958	74736281	wild_chr9	74052965	74054289	DUP	copygain
chr9	74831601	74831601	wild_chr9	74135490	74136563	INS	-
chr9	77353695	77356284	wild_chr9	76655824	76655824	DEL	-
chr9	77494712	77502969	wild_chr9	76797336	76797336	DEL	-
chr9	77563741	77570924	wild_chr9	76858074	76858074	DEL	-
chr9	78521856	78525549	wild_chr9	77800453	77800453	DEL	-
chr9	79977435	79979933	wild_chr9	79222915	79222915	DEL	-
chr9	80103837	80103837	wild_chr9	79347931	79350747	INS	-
chr9	80191099	80191099	wild_chr9	79438085	79445420	INS	-
chr9	80616040	80618079	wild_chr9	79876038	79876038	DEL	-
chr9	81562184	81562184	wild_chr9	80818501	80819956	INS	-
chr9	81867268	81867268	wild_chr9	81124488	81126236	INS	-
chr9	82860330	82862216	wild_chr9	82108471	82108471	DEL	-
chr9	83425429	83426564	wild_chr9	82671696	82671696	DEL	-
chr9	86502533	86504178	wild_chr9	85737070	85737070	DEL	-
chr9	88056243	88057546	wild_chr9	87288810	87288810	DEL	-
chr9	90229489	90229489	wild_chr9	89463406	89470618	INS	-
chr9	90654433	90662508	wild_chr9	89895532	89895532	DEL	-
chr9	90699109	90701010	wild_chr9	89933249	89935137	INV	-
chr9	93252884	93254598	wild_chr9	92506857	92506857	DEL	-
chr9	93719622	93719622	wild_chr9	92972243	92973950	INS	-
chr9	94207241	94210190	wild_chr9	93462094	93462094	DEL	-
chr9	95584066	95592335	wild_chr9	94826723	94826723	DEL	-
chr9	95628122	95628122	wild_chr9	94862503	94864255	INS	-
chr9	95673310	95684538	wild_chr9	94909471	94909471	DEL	-
chr9	96644551	96645556	wild_chr9	95868667	95868667	DEL	-
chr9	99719298	99727761	wild_chr9	98887262	98887262	DEL	-
chr9	101270384	101282139	wild_chr9	100404559	100404559	DEL	-
chr9	103638130	103642580	wild_chr9	102763733	102763733	DEL	-
chr9	104098354	104099978	wild_chr9	103221557	103221557	DEL	-
chr9	104902937	104902937	wild_chr9	104023873	104026004	INS	-
chr9	105097591	105097591	wild_chr9	104220998	104224027	INS	-
chr9	105106282	105106282	wild_chr9	104232688	104235542	INS	-
chr9	106041964	106044806	wild_chr9	105165965	105165965	DEL	-
chr9	106246637	106253976	wild_chr9	105366125	105366125	DEL	-
chr9	106448147	106457615	wild_chr9	105560407	105560407	DEL	-
chr9	106818573	106818573	wild_chr9	105921425	105928145	INS	-
chr9	107248226	107248226	wild_chr9	106352808	106354301	INS	-
chr9	107263321	107269972	wild_chr9	106369416	106369416	DEL	-
chr9	107586119	107594963	wild_chr9	106685922	106685922	DEL	-
chr9	108620215	108625448	wild_chr9	107711163	107711163	DEL	-
chr9	109545226	109545226	wild_chr9	108573417	108575046	INS	-
chr9	110001279	110001279	wild_chr9	109031264	109038367	INS	-
chr9	113249307	113251531	wild_chr9	112256690	112256690	DEL	-
chr9	114353042	114353042	wild_chr9	113333201	113334935	INS	-
chr9	117502043	117503884	wild_chr9	116403770	116403770	DEL	-
chr9	119309401	119318566	wild_chr9	118211174	118211174	DEL	-
chr9	120985469	120985466	wild_chr9	119903949	119908948	INS	-
chr9	124578090	124579686	wild_chr9	123501432	123501432	DEL	-
chr9	126263577	126264701	wild_chr9	125185258	125185258	DEL	-
chr9	127875986	127878647	wild_chr9	126741424	126744097	INV	-
chr9	128416938	128416938	wild_chr9	127281545	127282716	INS	-
chr9	128843352	128844867	wild_chr9	127709708	127709708	DEL	-
chr9	131294616	131294616	wild_chr9	130168691	130173883	INS	-
chr9	131641693	131643474	wild_chr9	130520712	130520712	DEL	-
chr9	133010052	133013154	wild_chr9	131844906	131844906	DEL	-
chr9	133686384	133686384	wild_chr9	132506702	132508012	INS	-
chr9	135192836	135194777	wild_chr9	134019441	134019441	DEL	-
chr9	138895578	138904339	wild_chr9	137718750	137718750	DEL	-
chr9	138252953	138256209	wild_chr9	138320001	138323234	DUP	copygain
chr10	608593	608591	wild_chr10	3008245	3009716	INS	-
chr10	727874	727874	wild_chr10	3133977	3136992	INS	-
chr10	990396	991805	wild_chr10	3398480	3399894	INV	-
chr10	2151223	2151223	wild_chr10	4560260	4561948	INS	-
chr10	2495607	2495607	wild_chr10	4907115	4908366	INS	-
chr10	3460897	3477329	wild_chr10	5863136	5879547	INV	-
chr10	3617578	3620388	wild_chr10	6020472	6020472	DEL	-
chr10	3854721	3854721	wild_chr10	6255583	6257876	INS	-
chr10	3926650	3931623	wild_chr10	6329435	6329435	DEL	-
chr10	4044572	4046583	wild_chr10	6441808	6441808	DEL	-
chr10	4252778	4254091	wild_chr10	6647221	6647221	DEL	-
chr10	5216993	5224317	wild_chr10	7613999	7613999	DEL	-
chr10	5984837	5984837	wild_chr10	8374132	8375413	INS	-
chr10	6841213	6843115	wild_chr10	9233672	9233672	DEL	-
chr10	7372241	7373713	wild_chr10	9762894	9762894	DEL	-
chr10	8667905	8667905	wild_chr10	11057180	11059722	INS	-
chr10	9321083	9322270	wild_chr10	11711431	11711431	DEL	-
chr10	12842965	12842965	wild_chr10	15242427	15243985	INS	-
chr10	13981895	14001387	wild_chr10	16378485	16398001	INV	-
chr10	18220975	18220975	wild_chr10	20623947	20624970	INS	-
chr10	18679686	18679686	wild_chr10	21085867	21087506	INS	-
chr10	19508896	19510259	wild_chr10	21811058	21811058	DEL	-
chr10	20112102	20113415	wild_chr10	22413624	22413624	DEL	-
chr10	20205531	20205531	wild_chr10	22505233	22506538	INS	-
chr10	21250274	21256250	wild_chr10	23554836	23554836	DEL	-
chr10	21668574	21670503	wild_chr10	23973666	23973666	DEL	-
chr10	21875099	21883180	wild_chr10	24175360	24175360	DEL	-
chr10	22687099	22687099	wild_chr10	24982099	24983467	INS	-
chr10	23038873	23038873	wild_chr10	25335900	25340978	INS	-
chr10	23275056	23275056	wild_chr10	25577239	25582187	INS	-
chr10	25501156	25501156	wild_chr10	27715073	27716078	INS	-
chr10	26560820	26561945	wild_chr10	28780452	28780452	DEL	-
chr10	27160836	27160836	wild_chr10	29380828	29385754	INS	-
chr10	27327251	27328496	wild_chr10	29552545	29553790	INV	-
chr10	28260031	28261388	wild_chr10	30486365	30486365	DEL	-
chr10	28280569	28283659	wild_chr10	30505761	30505761	DEL	-
chr10	28540551	28541611	wild_chr10	30764468	30764468	DEL	-
chr10	29441824	29450443	wild_chr10	31662183	31662183	DEL	-
chr10	30868450	30871400	wild_chr10	33033234	33033234	DEL	-
chr10	32906699	32906699	wild_chr10	35071751	35072859	INS	-
chr10	32925140	32926181	wild_chr10	35091308	35091308	DEL	-
chr10	33743744	33745381	wild_chr10	35908802	35908802	DEL	-
chr10	34891420	34892595	wild_chr10	37059658	37060833	INV	-
chr10	35746213	35746213	wild_chr10	37914100	37917491	INS	-
chr10	38063306	38063306	wild_chr10	40168320	40169400	INS	-
chr10	39756891	39758143	wild_chr10	41868462	41868462	DEL	-
chr10	40609515	40611543	wild_chr10	42721687	42721687	DEL	-
chr10	43335184	43335184	wild_chr10	45451567	45453801	INS	-
chr10	40112952	40114448	wild_chr10	42222718	42224224	DUP	copygain
chr10	44671063	44673014	wild_chr10	46785604	46785604	DEL	-
chr10	47412301	47412301	wild_chr10	49503127	49504868	INS	-
chr10	49647823	49650682	wild_chr10	51725680	51725680	DEL	-
chr10	49743378	49743378	wild_chr10	51818731	51821067	INS	-
chr10	49934396	49935646	wild_chr10	52011712	52011712	DEL	-
chr10	50274274	50276540	wild_chr10	52342621	52342621	DEL	-
chr10	54946900	54946900	wild_chr10	57015674	57017824	INS	-
chr10	56774474	56774474	wild_chr10	58852204	58857152	INS	-
chr10	61954404	61955463	wild_chr10	64006255	64006255	DEL	-
chr10	62176646	62178938	wild_chr10	64226743	64226743	DEL	-
chr10	64111690	64115853	wild_chr10	66162838	66162838	DEL	-
chr10	64247526	64247526	wild_chr10	66295147	66296897	INS	-
chr10	64425868	64426946	wild_chr10	66475035	66475035	DEL	-
chr10	64604192	64605262	wild_chr10	66651801	66651801	DEL	-
chr10	66769083	66771129	wild_chr10	68809594	68809595	DEL	-
chr10	68216211	68217845	wild_chr10	70231436	70231436	DEL	-
chr10	68531122	68540976	wild_chr10	70540811	70540811	DEL	-
chr10	69348780	69358211	wild_chr10	71352392	71361828	INV	-
chr11	2687774	2690638	wild_chr11	2703649	2703649	DEL	-
chr11	5205536	5208834	wild_chr11	5219705	5219705	DEL	-
chr11	6227788	6238690	wild_chr11	6245723	6245723	DEL	-
chr11	9015269	9015269	wild_chr11	9028806	9033775	INS	-
chr11	10362633	10364204	wild_chr11	10383957	10383957	DEL	-
chr11	10667699	10669576	wild_chr11	10692084	10692084	DEL	-
chr11	11014255	11017878	wild_chr11	11033171	11033171	DEL	-
chr11	11261786	11263086	wild_chr11	11276192	11276192	DEL	-
chr11	11663049	11663049	wild_chr11	11676937	11678761	INS	-
chr11	12031529	12040938	wild_chr11	12046511	12046511	DEL	-
chr11	12741313	12741313	wild_chr11	12745337	12747447	INS	-
chr11	13073197	13074360	wild_chr11	13080468	13080468	DEL	-
chr11	14508579	14510437	wild_chr11	14516410	14516410	DEL	-
chr11	14866801	14866801	wild_chr11	14870104	14871520	INS	-
chr11	15507107	15514633	wild_chr11	15510966	15510966	DEL	-
chr11	15771729	15771729	wild_chr11	15762424	15763753	INS	-
chr11	16738068	16744628	wild_chr11	35586179	35592888	DUP	copygain
chr11	16738303	16744628	wild_chr11	16728324	16734661	INV	-
chr11	17875802	17875802	wild_chr11	17844326	17849739	INS	-
chr11	18915730	18917177	wild_chr11	18932982	18932980	DEL	-
chr11	18813922	18817766	wild_chr11	18770365	18774213	DUP	copygain
chr11	22172173	22173589	wild_chr11	22073825	22073825	DEL	-
chr11	22659244	22659244	wild_chr11	22557998	22561913	INS	-
chr11	22664608	22664608	wild_chr11	22567290	22572300	INS	-
chr11	23908515	23910163	wild_chr11	23815510	23815510	DEL	-
chr11	24016492	24018269	wild_chr11	23921873	23921873	DEL	-
chr11	24204929	24208187	wild_chr11	35728201	35731461	DUP	copygain
chr11	25459484	25460620	wild_chr11	25367359	25368509	DUP	copygain
chr11	27047640	27049679	wild_chr11	26986005	26986005	DEL	-
chr11	27434836	27434836	wild_chr11	27369062	27370088	INS	-
chr11	27616748	27616748	wild_chr11	27551665	27554254	INS	-
chr11	27730897	27730897	wild_chr11	27669146	27676066	INS	-
chr11	28256246	28256243	wild_chr11	28201278	28202920	INS	-
chr11	28335909	28335909	wild_chr11	28282316	28284164	INS	-
chr11	29744533	29747055	wild_chr11	29692041	29692041	DEL	-
chr11	29931382	29938784	wild_chr11	29874245	29874245	DEL	-
chr11	27739878	27741214	wild_chr11	35734733	35736071	DUP	copygain
chr11	30795529	30804991	wild_chr11	30729961	30739423	INV	-
chr11	31002217	31006517	wild_chr11	30936342	30940684	INV	-
chr11	31263147	31263147	wild_chr11	31195583	31200819	INS	-
chr11	32036158	32037510	wild_chr11	31903743	31903743	DEL	-
chr11	33474772	33475820	wild_chr11	33265256	33265256	DEL	-
chr11	33547251	33550286	wild_chr11	33337432	33340591	INV	-
chr11	33610321	33617815	wild_chr11	33400623	33400623	DEL	-
chr11	33648885	33648885	wild_chr11	33431690	33434547	INS	-
chr11	33722220	33725407	wild_chr11	33507935	33507935	DEL	-
chr11	33762086	33790319	wild_chr11	33550179	33578363	INV	-
chr11	33762372	33767047	wild_chr11	33545235	33549934	DUP	copygain
chr11	33808334	33848163	wild_chr11	35858607	35898396	DUP	copygain
chr11	34564298	34565701	wild_chr11	34337979	34337979	DEL	-
chr11	34736292	34738013	wild_chr11	34508668	34508668	DEL	-
chr11	35042599	35044956	wild_chr11	34811106	34811106	DEL	-
chr11	35870710	35878229	wild_chr11	35566153	35573681	INV	-
chr11	35929483	35929483	wild_chr11	36406419	36414764	INS	-
chr11	36830988	36832060	wild_chr11	37293379	37293379	DEL	-
chr11	36897553	36897551	wild_chr11	37358903	37361232	INS	-
chr11	37028671	37044047	wild_chr11	37492792	37508162	INV	-
chr11	38081691	38081691	wild_chr11	38545857	38547198	INS	-
chr11	38307563	38328538	wild_chr11	38758203	38779350	INV	-
chr11	40383918	40386068	wild_chr11	40764521	40764521	DEL	-
chr11	40398766	40398766	wild_chr11	40777498	40778567	INS	-
chr11	40411485	40411485	wild_chr11	40791281	40792746	INS	-
chr11	40706964	40706964	wild_chr11	41084843	41092145	INS	-
chr11	41087074	41087074	wild_chr11	41468348	41469860	INS	-
chr11	41339986	41343659	wild_chr11	41746510	41746510	DEL	-
chr11	41922576	41924904	wild_chr11	42328921	42328921	DEL	-
chr11	42643169	42644789	wild_chr11	43045768	43045768	DEL	-
chr11	43058859	43067379	wild_chr11	43473356	43473356	DEL	-
chr11	43172358	43172358	wild_chr11	43578331	43581251	INS	-
chr11	43360895	43367733	wild_chr11	43770263	43777102	INV	-
chr11	44099932	44101043	wild_chr11	44512182	44512182	DEL	-
chr11	44207488	44207488	wild_chr11	44618432	44620816	INS	-
chr11	45192655	45192655	wild_chr11	45592288	45593311	INS	-
chr11	46271952	46294973	wild_chr11	46673451	46696438	INV	-
chr11	47698695	47705704	wild_chr11	48107643	48107643	DEL	-
chr11	47748884	47751856	wild_chr11	48150849	48150849	DEL	-
chr11	48993154	48999471	wild_chr11	49388910	49395220	INV	-
chr11	52696076	52696076	wild_chr11	53091637	53094045	INS	-
chr11	53815800	53823144	wild_chr11	54212464	54212464	DEL	-
chr11	54610846	54624582	wild_chr11	54999576	54999576	DEL	-
chr11	55450330	55451745	wild_chr11	55833140	55833140	DEL	-
chr11	55819896	55822934	wild_chr11	56201071	56201071	DEL	-
chr11	56822524	56826101	wild_chr11	57202406	57202406	DEL	-
chr11	57270609	57270609	wild_chr11	57647827	57651317	INS	-
chr11	58260413	58260413	wild_chr11	58639978	58642055	INS	-
chr11	58474896	58476838	wild_chr11	58856231	58856231	DEL	-
chr11	58800063	58800063	wild_chr11	59182523	59189468	INS	-
chr11	59535791	59537096	wild_chr11	59924179	59925486	INV	-
chr11	62918416	62918416	wild_chr11	63308646	63310962	INS	-
chr11	63511113	63512503	wild_chr11	63902782	63902782	DEL	-
chr11	63645740	63648252	wild_chr11	64035680	64035680	DEL	-
chr11	63847512	63848730	wild_chr11	64236181	64236181	DEL	-
chr11	64625038	64627875	wild_chr11	64949125	64951946	DUP	copygain
chr11	64708733	64722950	wild_chr11	79549299	79563490	DUP	copygain
chr11	65346216	65346216	wild_chr11	65709292	65710908	INS	-
chr11	66765600	66765600	wild_chr11	67130573	67131820	INS	-
chr11	67392019	67393499	wild_chr11	79567451	79568925	DUP	copygain
chr11	68494095	68495873	wild_chr11	68856729	68856729	DEL	-
chr11	67877478	67878716	wild_chr11	79569026	79570243	DUP	copygain
chr11	69777929	69777929	wild_chr11	70140581	70143029	INS	-
chr11	72116934	72119004	wild_chr11	72475312	72475312	DEL	-
chr11	72377430	72379163	wild_chr11	79575189	79576780	DUP	copygain
chr11	73594321	73594321	wild_chr11	73951353	73952537	INS	-
chr11	74249563	74251247	wild_chr11	74608838	74608838	DEL	-
chr11	74925841	74927172	wild_chr11	75287960	75287960	DEL	-
chr11	75119133	75120834	wild_chr11	75480313	75480313	DEL	-
chr11	76632045	76633478	wild_chr11	76994943	76994939	DEL	-
chr11	77271349	77271349	wild_chr11	77631717	77636675	INS	-
chr11	76294858	76298529	wild_chr11	79576881	79580735	DUP	copygain
chr11	77447166	77447166	wild_chr11	77817267	77830218	INS	-
chr11	77602796	77604231	wild_chr11	77985455	77985455	DEL	-
chr11	79154302	79167301	wild_chr11	79521098	79534081	INV	-
chr12	711048	711048	wild_chr12	652347	655255	INS	-
chr12	1068911	1068911	wild_chr12	1013544	1018426	INS	-
chr12	1499103	1500242	wild_chr12	1459881	1459881	DEL	-
chr12	1764507	1767290	wild_chr12	1721935	1721935	DEL	-
chr12	3208415	3209563	wild_chr12	3171591	3171591	DEL	-
chr12	4670390	4673002	wild_chr12	4643767	4643767	DEL	-
chr12	5036988	5044399	wild_chr12	5004479	5004479	DEL	-
chr12	6599980	6612095	wild_chr12	6560661	6560661	DEL	-
chr12	6880151	6880151	wild_chr12	6826541	6831582	INS	-
chr12	7091637	7092879	wild_chr12	7042787	7042787	DEL	-
chr12	8580012	8581766	wild_chr12	8536459	8536459	DEL	-
chr12	9299481	9300783	wild_chr12	9254816	9254816	DEL	-
chr12	9958526	9959825	wild_chr12	9912429	9912429	DEL	-
chr12	11057070	11060237	wild_chr12	11006857	11006857	DEL	-
chr12	12057846	12057846	wild_chr12	12005744	12006890	INS	-
chr12	13731016	13732726	wild_chr12	13678228	13678228	DEL	-
chr12	14391628	14391628	wild_chr12	14331570	14333200	INS	-
chr12	15902681	15907442	wild_chr12	15839297	15839297	DEL	-
chr12	19268018	19269411	wild_chr12	19212072	19212072	DEL	-
chr12	20508269	20508269	wild_chr12	20427047	20431970	INS	-
chr12	22296806	22296806	wild_chr12	22147353	22152248	INS	-
chr12	22627959	22627959	wild_chr12	22483997	22485077	INS	-
chr12	23405129	23405129	wild_chr12	23260352	23265260	INS	-
chr12	25325763	25327060	wild_chr12	25183949	25183949	DEL	-
chr12	26531867	26533257	wild_chr12	25343248	25343248	DEL	-
chr12	26627588	26630715	wild_chr12	25323993	25327119	DUP	copyloss
chr12	27104427	27104427	wild_chr12	27058558	27063464	INS	-
chr12	27755456	27764283	wild_chr12	27713826	27713826	DEL	-
chr12	28221374	28230286	wild_chr12	28170249	28170246	DEL	-
chr12	29325072	29343708	wild_chr12	29265609	29265609	DEL	-
chr12	29421582	29422721	wild_chr12	29343467	29343467	DEL	-
chr12	32046395	32046395	wild_chr12	31940622	31944513	INS	-
chr12	34230562	34230562	wild_chr12	34056900	34061837	INS	-
chr12	34295829	34300755	wild_chr12	34127052	34127052	DEL	-
chr12	35094203	35096371	wild_chr12	34895466	34895466	DEL	-
chr12	35121362	35121362	wild_chr12	34920176	34924605	INS	-
chr12	36640332	36640332	wild_chr12	36438113	36439468	INS	-
chr12	38156143	38157552	wild_chr12	37939355	37939355	DEL	-
chr12	38834714	38839218	wild_chr12	38616030	38616030	DEL	-
chr12	39468810	39477240	wild_chr12	39218232	39218232	DEL	-
chr12	40479261	40479261	wild_chr12	40217823	40219957	INS	-
chr12	40624172	40626411	wild_chr12	40365160	40365160	DEL	-
chr12	44280695	44282348	wild_chr12	48684076	48685745	DUP	copygain
chr12	48227250	48228928	wild_chr12	47878940	47878940	DEL	-
chr12	48429797	48432436	wild_chr12	48719443	48722030	DUP	copygain
chr12	48980573	48982813	wild_chr12	48722131	48724372	DUP	copygain
chr12	49164678	49167674	wild_chr12	48724473	48726792	DUP	copyloss
chr12	49273107	49274144	wild_chr12	48725757	48726792	DUP	copyloss
chr12	49317926	49320909	wild_chr12	48724473	48726792	DUP	copyloss
chr12	50337881	50344320	wild_chr12	49774313	49774313	DEL	-
chr12	53925856	53928228	wild_chr12	53372707	53372707	DEL	-
chr12	54161345	54162570	wild_chr12	53604132	53604132	DEL	-
chr12	54179900	54179900	wild_chr12	53621445	53624483	INS	-
chr12	54406634	54407814	wild_chr12	53875940	53877118	DUP	copygain
chr12	55534634	55535753	wild_chr12	54989062	54989062	DEL	-
chr12	56091804	56099137	wild_chr12	55542725	55542725	DEL	-
chr12	56349619	56350878	wild_chr12	55793378	55793378	DEL	-
chr12	56517061	56520163	wild_chr12	55963484	55963484	DEL	-
chr12	57244530	57253058	wild_chr12	56689200	56689200	DEL	-
chr12	59563809	59565605	wild_chr12	58894368	58894368	DEL	-
chr12	60741210	60741210	wild_chr12	60094163	60099087	INS	-
chr12	60854882	60854882	wild_chr12	60216939	60221856	INS	-
chr12	61185883	61185883	wild_chr12	60552799	60557639	INS	-
chr13	198776	201239	wild_chr13	93198	93198	DEL	-
chr13	1033939	1048597	wild_chr13	906956	906956	DEL	-
chr13	1407389	1407389	wild_chr13	1270916	1272470	INS	-
chr13	2184892	2184892	wild_chr13	2050873	2052186	INS	-
chr13	2781954	2781954	wild_chr13	2653311	2655001	INS	-
chr13	6111038	6114580	wild_chr13	5969465	5969465	DEL	-
chr13	6985236	6985236	wild_chr13	6823483	6828483	INS	-
chr13	8036575	8038815	wild_chr13	7880275	7880275	DEL	-
chr13	10475596	10477903	wild_chr13	10303507	10305820	INV	-
chr13	11210783	11210783	wild_chr13	11038151	11039541	INS	-
chr13	12115348	12119879	wild_chr13	11945393	11945393	DEL	-
chr13	12226941	12226941	wild_chr13	12052212	12054062	INS	-
chr13	12695864	12695864	wild_chr13	12525513	12526586	INS	-
chr13	14055902	14059442	wild_chr13	13861884	13861884	DEL	-
chr13	15479899	15479899	wild_chr13	15286649	15288214	INS	-
chr13	15649583	15649583	wild_chr13	15457437	15459092	INS	-
chr13	16078098	16088059	wild_chr13	15888822	15888822	DEL	-
chr13	16990581	16996270	wild_chr13	16794145	16794145	DEL	-
chr13	17645027	17648800	wild_chr13	17442884	17442884	DEL	-
chr13	18569364	18571730	wild_chr13	18312959	18312959	DEL	-
chr13	19874725	19874725	wild_chr13	19616096	19623429	INS	-
chr13	21308530	21310732	wild_chr13	21044661	21044661	DEL	-
chr13	21832090	21832090	wild_chr13	21568934	21576561	INS	-
chr13	22140502	22142726	wild_chr13	21884982	21884982	DEL	-
chr13	22359002	22359002	wild_chr13	22100806	22103116	INS	-
chr13	23530288	23531354	wild_chr13	23277809	23277809	DEL	-
chr13	24009015	24009015	wild_chr13	23757293	23758965	INS	-
chr13	24663072	24669985	wild_chr13	24410589	24410589	DEL	-
chr13	25401408	25406739	wild_chr13	25143744	25143744	DEL	-
chr13	25550644	25550644	wild_chr13	25287670	25290596	INS	-
chr13	26669575	26669575	wild_chr13	26412137	26417184	INS	-
chr13	28371881	28371881	wild_chr13	28119246	28122432	INS	-
chr13	28791597	28791597	wild_chr13	28542542	28545533	INS	-
chr13	29193905	29193905	wild_chr13	28945977	28952235	INS	-
chr13	29236649	29236649	wild_chr13	28995241	29002511	INS	-
chr13	30995367	30997798	wild_chr13	30737531	30739985	DUP	copyloss
chr13	33175044	33182288	wild_chr13	32942114	32949352	INV	-
chr13	33244269	33244269	wild_chr13	33013054	33015144	INS	-
chr13	33289748	33292434	wild_chr13	33061255	33061255	DEL	-
chr13	33306369	33306369	wild_chr13	33075196	33076502	INS	-
chr13	33834233	33836308	wild_chr13	33603975	33603975	DEL	-
chr13	35656282	35656282	wild_chr13	35428402	35431965	INS	-
chr13	36128560	36131825	wild_chr13	35910936	35910936	DEL	-
chr13	36245426	36245426	wild_chr13	36024636	36027253	INS	-
chr13	38025543	38029463	wild_chr13	37807887	37807887	DEL	-
chr13	39070766	39082838	wild_chr13	38854951	38854951	DEL	-
chr13	40492875	40500229	wild_chr13	40264149	40264149	DEL	-
chr13	43523887	43525208	wild_chr13	43266633	43266633	DEL	-
chr13	44617072	44619187	wild_chr13	44360028	44360028	DEL	-
chr13	47210305	47210305	wild_chr13	46918790	46920131	INS	-
chr13	48581812	48581812	wild_chr13	48292967	48299728	INS	-
chr13	48640750	48641773	wild_chr13	48358766	48358766	DEL	-
chr13	48721804	48722847	wild_chr13	48438837	48438837	DEL	-
chr13	48786787	48802224	wild_chr13	48502850	48502850	DEL	-
chr13	49677577	49685827	wild_chr13	49374729	49374729	DEL	-
chr13	50053191	50054366	wild_chr13	49742198	49742198	DEL	-
chr13	50091146	50107774	wild_chr13	49779093	49779093	DEL	-
chr13	51435932	51444570	wild_chr13	51106852	51106852	DEL	-
chr13	53068014	53069188	wild_chr13	52732131	52732131	DEL	-
chr13	53325851	53325851	wild_chr13	52988802	52990132	INS	-
chr13	54430487	54434763	wild_chr13	54048995	54048995	DEL	-
chr13	54649344	54650423	wild_chr13	54264601	54264601	DEL	-
chr13	54810357	54811686	wild_chr13	54424385	54424385	DEL	-
chr13	54969190	54974900	wild_chr13	54549245	54554944	INV	-
chr13	55030303	55038500	wild_chr13	54615313	54615313	DEL	-
chr13	56168431	56173193	wild_chr13	79192916	79197694	DUP	copygain
chr13	56294510	56297750	wild_chr13	55856051	55856051	DEL	-
chr13	58135438	58141921	wild_chr13	79296372	79302864	DUP	copygain
chr13	58221585	58235322	wild_chr13	79382528	79396243	DUP	copygain
chr13	58330106	58331927	wild_chr13	57876985	57878808	INV	-
chr13	59868053	59870488	wild_chr13	59410547	59412983	INV	-
chr13	60519959	60543823	wild_chr13	60066154	60089993	INV	-
chr13	60685175	60686704	wild_chr13	60228404	60228404	DEL	-
chr13	60888811	60892775	wild_chr13	60425364	60425364	DEL	-
chr13	61474657	61474657	wild_chr13	61008513	61009736	INS	-
chr13	62724440	62733295	wild_chr13	79403028	79411885	DUP	copygain
chr13	62724900	62734754	wild_chr13	62257835	62267690	INV	-
chr13	63744902	63750072	wild_chr13	79418144	79423311	DUP	copygain
chr13	64535673	64550807	wild_chr13	64044545	64059620	INV	-
chr13	65200451	65200451	wild_chr13	64709969	64714003	INS	-
chr13	66342628	66344440	wild_chr13	65833959	65833959	DEL	-
chr13	68927904	68927904	wild_chr13	68346767	68354159	INS	-
chr13	69327165	69328898	wild_chr13	68763912	68763912	DEL	-
chr13	70078811	70081083	wild_chr13	69522940	69522940	DEL	-
chr13	70470083	70473751	wild_chr13	69912239	69912239	DEL	-
chr13	73098794	73098794	wild_chr13	72470505	72475410	INS	-
chr13	73359679	73359679	wild_chr13	72736799	72738324	INS	-
chr13	73507809	73507809	wild_chr13	72885494	72886625	INS	-
chr13	74107233	74108392	wild_chr13	73478881	73478881	DEL	-
chr13	74515394	74524181	wild_chr13	73885097	73885097	DEL	-
chr13	74705985	74705985	wild_chr13	74067127	74072129	INS	-
chr13	75897590	75898592	wild_chr13	75259884	75259881	DEL	-
chr13	77390135	77398572	wild_chr13	76751142	76751142	DEL	-
chr13	77649511	77649508	wild_chr13	77001477	77006530	INS	-
chr13	77791308	77793511	wild_chr13	77148392	77148392	DEL	-
chr13	78557624	78565677	wild_chr13	77911180	77911180	DEL	-
chr13	78746373	78747538	wild_chr13	79579334	79580555	DUP	copygain
chr13	79808615	79810701	wild_chr13	79144576	79144576	DEL	-
chr13	79664128	79668339	wild_chr13	79592821	79597073	DUP	copygain
chr13	80925062	80932736	wild_chr13	80704080	80704080	DEL	-
chr13	80950816	80952705	wild_chr13	80722133	80722133	DEL	-
chr13	82387927	82395960	wild_chr13	82157383	82165417	INV	-
chr13	83218288	83222478	wild_chr13	82896152	82896152	DEL	-
chr13	85362485	85363805	wild_chr13	85040025	85040025	DEL	-
chr13	85617933	85619559	wild_chr13	85293936	85293934	DEL	-
chr13	86295522	86295522	wild_chr13	85969440	85972214	INS	-
chr13	87802130	87818629	wild_chr13	87478063	87478063	DEL	-
chr13	89113116	89114542	wild_chr13	88743229	88743229	DEL	-
chr13	91315143	91316398	wild_chr13	90945861	90945861	DEL	-
chr13	94595786	94596820	wild_chr13	94232140	94232140	DEL	-
chr13	95347860	95348933	wild_chr13	94986734	94987807	INV	-
chr13	95388960	95390219	wild_chr13	95028248	95028248	DEL	-
chr13	95395335	95395335	wild_chr13	95033292	95034739	INS	-
chr13	100346966	100346966	wild_chr13	99933345	99934787	INS	-
chr13	100474575	100474575	wild_chr13	100061989	100064030	INS	-
chr13	101154433	101155523	wild_chr13	100745442	100746532	INV	-
chr13	101713501	101715808	wild_chr13	101303920	101306227	INV	-
chr13	102768006	102768006	wild_chr13	102358679	102361320	INS	-
chr13	104599704	104608152	wild_chr13	104192680	104192680	DEL	-
chr13	105402967	105405939	wild_chr13	104987596	104987596	DEL	-
chr13	107426215	107426215	wild_chr13	106934800	106935878	INS	-
chr13	109288814	109291971	wild_chr13	108799261	108799261	DEL	-
chr13	109466241	109468613	wild_chr13	108975019	108975019	DEL	-
chr13	114178595	114184012	wild_chr13	113686522	113686522	DEL	-
chr13	114243318	114245688	wild_chr13	113745813	113748183	INV	-
chr13	114727493	114729814	wild_chr13	114226879	114226879	DEL	-
chr13	116206674	116206674	wild_chr13	115703828	115715969	INS	-
chr13	118333883	118343806	wild_chr13	117836340	117836340	DEL	-
chr13	122410486	122412991	wild_chr13	121886252	121888757	INV	-
chr13	124111224	124112364	wild_chr13	123589416	123589416	DEL	-
chr13	124465021	124467056	wild_chr13	123942112	123942112	DEL	-
chr13	127452152	127453836	wild_chr13	126923710	126923710	DEL	-
chr13	127610999	127613309	wild_chr13	127079701	127079701	DEL	-
chr13	128941100	128941100	wild_chr13	128411917	128413381	INS	-
chr13	128966402	128969245	wild_chr13	128438681	128438681	DEL	-
chr13	130473217	130481698	wild_chr13	129943263	129943263	DEL	-
chr13	132190878	132198966	wild_chr13	131654404	131654404	DEL	-
chr13	132351537	132352779	wild_chr13	131806878	131806878	DEL	-
chr13	133985350	133988216	wild_chr13	133438501	133441369	INV	-
chr13	134213500	134220757	wild_chr13	133640971	133640971	DEL	-
chr13	135484928	135484928	wild_chr13	134906333	134907361	INS	-
chr13	136123008	136124656	wild_chr13	135547769	135549417	INV	-
chr13	139822324	139828461	wild_chr13	139243329	139243329	DEL	-
chr13	141172887	141177687	wild_chr13	140587635	140587635	DEL	-
chr13	142030944	142039655	wild_chr13	141440956	141440956	DEL	-
chr13	142996010	143000728	wild_chr13	142371929	142371929	DEL	-
chr13	146490017	146498019	wild_chr13	145859258	145859258	DEL	-
chr13	146750822	146769801	wild_chr13	146111890	146111890	DEL	-
chr13	147118285	147119391	wild_chr13	146460649	146460649	DEL	-
chr13	148814781	148819697	wild_chr13	148160841	148160841	DEL	-
chr13	150242011	150243305	wild_chr13	149581702	149581702	DEL	-
chr13	151179436	151180701	wild_chr13	150523697	150523697	DEL	-
chr13	152302726	152307577	wild_chr13	151651013	151651013	DEL	-
chr13	152593970	152593970	wild_chr13	151936805	151937924	INS	-
chr13	152976581	152989073	wild_chr13	152314169	152314169	DEL	-
chr13	153022105	153022105	wild_chr13	152346939	152348017	INS	-
chr13	153375211	153390234	wild_chr13	152701580	152716603	INV	-
chr13	154295527	154296613	wild_chr13	153624941	153624937	DEL	-
chr13	154455120	154463554	wild_chr13	153783499	153783499	DEL	-
chr13	155174852	155174852	wild_chr13	154493944	154496668	INS	-
chr13	155421361	155421361	wild_chr13	154742900	154747730	INS	-
chr13	156422637	156424007	wild_chr13	155749074	155750444	INV	-
chr13	157053886	157062044	wild_chr13	156377467	156377467	DEL	-
chr13	159606232	159618957	wild_chr13	158920566	158920566	DEL	-
chr13	159872089	159872089	wild_chr13	159174476	159175836	INS	-
chr13	160454018	160455979	wild_chr13	159841514	159843491	DUP	copygain
chr13	160454667	160461207	wild_chr13	159855455	159862289	DUP	copygain
chr13	160568721	160572051	wild_chr13	159876872	159880374	DUP	copygain
chr13	161142971	161144129	wild_chr13	160957280	160958437	DUP	copygain
chr13	162326652	162326652	wild_chr13	161939497	161945099	INS	-
chr13	163889837	163889837	wild_chr13	163506763	163509287	INS	-
chr13	164618665	164620390	wild_chr13	164237626	164237626	DEL	-
chr13	165340789	165342321	wild_chr13	164946188	164946188	DEL	-
chr13	165770420	165770420	wild_chr13	165374489	165382188	INS	-
chr13	166238000	166240489	wild_chr13	159924249	159926738	DUP	copygain
chr13	170251710	170251710	wild_chr13	169876415	169879621	INS	-
chr13	171419901	171419901	wild_chr13	171040274	171061292	INS	-
chr13	172037671	172037671	wild_chr13	171671134	171672384	INS	-
chr13	172471987	172471987	wild_chr13	172088527	172090293	INS	-
chr13	173101551	173112950	wild_chr13	172722009	172733414	INV	-
chr13	173460146	173466235	wild_chr13	173079546	173079546	DEL	-
chr13	174533376	174534376	wild_chr13	174146840	174146840	DEL	-
chr13	175469573	175471278	wild_chr13	175089779	175089779	DEL	-
chr13	177060768	177060768	wild_chr13	176678293	176681308	INS	-
chr13	177160325	177164937	wild_chr13	176781151	176781151	DEL	-
chr13	178283591	178283591	wild_chr13	177900971	177903147	INS	-
chr13	179245211	179245211	wild_chr13	178865241	178867430	INS	-
chr13	180526648	180526648	wild_chr13	180145549	180147925	INS	-
chr13	181413390	181413390	wild_chr13	181024320	181025460	INS	-
chr13	182966320	182966320	wild_chr13	182579341	182580683	INS	-
chr13	183237802	183239711	wild_chr13	182851738	182851738	DEL	-
chr13	184362857	184362854	wild_chr13	183976892	183981736	INS	-
chr13	184624003	184631395	wild_chr13	184243165	184243165	DEL	-
chr13	184663488	184666412	wild_chr13	184275136	184275136	DEL	-
chr13	186047898	186049234	wild_chr13	185655861	185655861	DEL	-
chr13	186036481	186038524	wild_chr13	185668687	185670731	DUP	copygain
chr13	187386461	187387620	wild_chr13	186995897	186995897	DEL	-
chr13	188427412	188427412	wild_chr13	188032374	188033577	INS	-
chr13	188526627	188526627	wild_chr13	188132865	188136341	INS	-
chr13	190113162	190113162	wild_chr13	189719932	189721052	INS	-
chr13	190125172	190126702	wild_chr13	189732728	189732728	DEL	-
chr13	192225562	192226606	wild_chr13	191781660	191781660	DEL	-
chr13	192968161	192976803	wild_chr13	192522987	192522987	DEL	-
chr13	194730114	194731861	wild_chr13	194176846	194176846	DEL	-
chr13	195159316	195159316	wild_chr13	194603427	194604986	INS	-
chr13	195446448	195446448	wild_chr13	194897942	194902844	INS	-
chr13	198848899	198850685	wild_chr13	198295880	198295880	DEL	-
chr13	198972192	198973421	wild_chr13	198417885	198417885	DEL	-
chr13	199246575	199260677	wild_chr13	198691292	198691292	DEL	-
chr13	196203464	196204623	wild_chr13	208558325	208559502	DUP	copygain
chr13	199760463	199786915	wild_chr13	208559603	208586051	DUP	copygain
chr13	199803078	199820548	wild_chr13	199182086	199199563	INV	-
chr13	200249696	200252736	wild_chr13	199628142	199628142	DEL	-
chr13	200806138	200806138	wild_chr13	200181217	200183578	INS	-
chr13	203258302	203259505	wild_chr13	202632464	202632464	DEL	-
chr13	203843427	203845251	wild_chr13	203214088	203214088	DEL	-
chr13	205313857	205313857	wild_chr13	204691538	204696426	INS	-
chr13	204964045	204965189	wild_chr13	208607042	208608205	DUP	copygain
[truncated: 701 more rows]
